# Supplementary material for: Preliminary Transcriptome Analysis of Long Noncoding RNA in Hypothalamic-Pituitary-Mammary Gland Axis of Dairy Cows under Heat Stress
Source: Biomolecules. 2023 Feb 18;13(2):390. doi: 10.3390/biom13020390 (PMC9953101; doi:10.3390/biom13020390)
Supplement: Supplementary file 1 [file biomolecules-13-00390-s001.zip › Supplementary Table.xlsx]

## Sheet: TableS1
TableS1. GO terms of DE lncRNA target genes in the hypothalamus of dairy cows under HS
Class	ID	Descrption	Pvalue	Qvalue	fg_num	bg_num
Cellular Component	GO:0045202	synapse	5.83539e-19	2.71346e-16	61	843
Biological Process	GO:0007268	chemical synaptic transmission	9.73902e-19	1.99942e-15	45	463
Biological Process	GO:0098916	anterograde trans-synaptic signaling	9.73902e-19	1.99942e-15	45	463
Biological Process	GO:0099537	trans-synaptic signaling	1.90256e-18	2.60397e-15	45	471
Biological Process	GO:0099536	synaptic signaling	4.3064e-18	4.42052e-15	45	481
Cellular Component	GO:0097458	neuron part	5.87842e-18	1.36673e-15	67	1049
Biological Process	GO:0050804	modulation of chemical synaptic transmission	6.75934e-16	5.12037e-13	33	292
Biological Process	GO:0099177	regulation of trans-synaptic signaling	7.48228e-16	5.12037e-13	33	293
Cellular Component	GO:0044456	synapse part	7.58279e-16	1.17533e-13	45	558
Biological Process	GO:0007267	cell-cell signaling	4.05779e-13	2.38019e-10	58	1022
Cellular Component	GO:0043005	neuron projection	2.02076e-12	2.34913e-10	47	751
Biological Process	GO:0060078	regulation of postsynaptic membrane potential	1.47046e-11	7.54713e-09	16	87
Cellular Component	GO:0005887	integral component of plasma membrane	1.88953e-11	1.75726e-09	54	1011
Biological Process	GO:0048167	regulation of synaptic plasticity	2.4067e-11	1.09799e-08	18	119
Cellular Component	GO:0097060	synaptic membrane	2.8833e-11	2.23456e-09	23	210
Biological Process	GO:0007399	nervous system development	3.58557e-11	1.47224e-08	72	1605
Biological Process	GO:0048666	neuron development	4.3377e-11	1.61914e-08	46	781
Cellular Component	GO:0031226	intrinsic component of plasma membrane	4.83498e-11	3.21181e-09	55	1068
Biological Process	GO:0030182	neuron differentiation	6.29563e-11	2.15415e-08	52	969
Biological Process	GO:0048731	system development	1.59647e-10	5.04239e-08	117	3380
Cellular Component	GO:0098794	postsynapse	2.08929e-10	1.16187e-08	28	342
Cellular Component	GO:0098978	glutamatergic synapse	2.24878e-10	1.16187e-08	22	212
Cellular Component	GO:0098984	neuron to neuron synapse	2.99322e-10	1.39185e-08	20	176
Biological Process	GO:0042391	regulation of membrane potential	3.64172e-10	1.06806e-07	26	300
Biological Process	GO:0022008	neurogenesis	4.01527e-10	1.09911e-07	57	1181
Biological Process	GO:0031175	neuron projection development	4.50913e-10	1.15716e-07	40	663
Biological Process	GO:0048699	generation of neurons	5.60777e-10	1.35444e-07	54	1094
Biological Process	GO:0007269	neurotransmitter secretion	1.10853e-09	2.30745e-07	15	99
Biological Process	GO:0099643	signal release from synapse	1.10853e-09	2.30745e-07	15	99
Biological Process	GO:0051960	regulation of nervous system development	1.12394e-09	2.30745e-07	38	627
Biological Process	GO:0060079	excitatory postsynaptic potential	1.29202e-09	2.5262e-07	12	58
Cellular Component	GO:0034702	ion channel complex	1.88933e-09	7.98671e-08	22	237
Biological Process	GO:0007275	multicellular organism development	2.19911e-09	4.10433e-07	121	3692
Cellular Component	GO:0099572	postsynaptic specialization	2.93426e-09	1.13702e-07	19	180
Biological Process	GO:0099565	chemical synaptic transmission, postsynaptic	3.53499e-09	6.31072e-07	12	63
Cellular Component	GO:1902495	transmembrane transporter complex	5.50891e-09	1.97049e-07	22	251
Biological Process	GO:0048468	cell development	6.01403e-09	1.0289e-06	66	1585
Biological Process	GO:0050806	positive regulation of synaptic transmission	8.79126e-09	1.44388e-06	14	98
Molecular Function	GO:0022836	gated channel activity	1.06563e-08	7.64055e-06	25	303
Cellular Component	GO:1990351	transporter complex	1.12958e-08	3.75183e-07	22	261
Biological Process	GO:0007215	glutamate receptor signaling pathway	1.24346e-08	1.91042e-06	12	70
Cellular Component	GO:0045211	postsynaptic membrane	1.24788e-08	3.86842e-07	17	156
Biological Process	GO:0051962	positive regulation of nervous system development	1.25624e-08	1.91042e-06	25	330
Biological Process	GO:0006836	neurotransmitter transport	1.54931e-08	2.27196e-06	18	176
Cellular Component	GO:0014069	postsynaptic density	1.66437e-08	4.55253e-07	17	159
Cellular Component	GO:0032279	asymmetric synapse	1.66437e-08	4.55253e-07	17	159
Cellular Component	GO:0044459	plasma membrane part	2.13298e-08	5.51019e-07	75	1995
Biological Process	GO:0048812	neuron projection morphogenesis	2.33669e-08	3.30843e-06	29	444
Cellular Component	GO:0098793	presynapse	2.38982e-08	5.84876e-07	22	272
Molecular Function	GO:0022839	ion gated channel activity	2.43117e-08	8.71574e-06	24	293
Biological Process	GO:0045664	regulation of neuron differentiation	2.53412e-08	3.46836e-06	28	419
Biological Process	GO:0023051	regulation of signaling	3.05358e-08	4.04451e-06	88	2490
Biological Process	GO:0023061	signal release	3.9011e-08	4.90509e-06	22	276
Biological Process	GO:0032940	secretion by cell	3.94223e-08	4.90509e-06	31	510
Biological Process	GO:0120039	plasma membrane bounded cell projection morphogenesis	4.38321e-08	5.29337e-06	29	457
Biological Process	GO:0048858	cell projection morphogenesis	5.04971e-08	5.92403e-06	29	460
Biological Process	GO:0045666	positive regulation of neuron differentiation	5.29816e-08	6.04285e-06	19	212
Cellular Component	GO:0030424	axon	5.66949e-08	1.31816e-06	23	310
Biological Process	GO:0032990	cell part morphogenesis	1.0051e-07	1.11539e-05	29	475
Cellular Component	GO:0034703	cation channel complex	1.04921e-07	2.32326e-06	17	180
Biological Process	GO:0048856	anatomical structure development	1.45769e-07	1.57507e-05	125	4133
Cellular Component	GO:0036477	somatodendritic compartment	1.61228e-07	3.40778e-06	26	408
Cellular Component	GO:0042995	cell projection	1.75464e-07	3.54743e-06	57	1419
Biological Process	GO:0097479	synaptic vesicle localization	1.90645e-07	1.96686e-05	13	106
Biological Process	GO:0010646	regulation of cell communication	1.91608e-07	1.96686e-05	85	2471
Biological Process	GO:0050808	synapse organization	2.37473e-07	2.37821e-05	21	281
Cellular Component	GO:0005886	plasma membrane	2.84379e-07	5.41587e-06	132	4547
Cellular Component	GO:0120025	plasma membrane bounded cell projection	2.91176e-07	5.41587e-06	55	1368
Molecular Function	GO:0005216	ion channel activity	3.1795e-07	6.68809e-05	26	386
Cellular Component	GO:0071944	cell periphery	3.4406e-07	6.15337e-06	134	4652
Biological Process	GO:0016079	synaptic vesicle exocytosis	4.0263e-07	3.80786e-05	11	78
Biological Process	GO:0050767	regulation of neurogenesis	4.07235e-07	3.80786e-05	30	537
Biological Process	GO:0001505	regulation of neurotransmitter levels	4.08051e-07	3.80786e-05	18	218
Molecular Function	GO:0022832	voltage-gated channel activity	4.55894e-07	6.68809e-05	16	162
Molecular Function	GO:0022838	substrate-specific channel activity	5.19347e-07	6.68809e-05	26	396
Biological Process	GO:0098742	cell-cell adhesion via plasma-membrane adhesion molecules	5.39263e-07	4.92047e-05	16	177
Biological Process	GO:0046903	secretion	5.95099e-07	5.3119e-05	32	607
Molecular Function	GO:0015267	channel activity	6.52952e-07	6.68809e-05	27	427
Molecular Function	GO:0022803	passive transmembrane transporter activity	6.52952e-07	6.68809e-05	27	427
Biological Process	GO:0048489	synaptic vesicle transport	7.18277e-07	6.14426e-05	12	100
Biological Process	GO:0097480	establishment of synaptic vesicle localization	7.18277e-07	6.14426e-05	12	100
Molecular Function	GO:0022843	voltage-gated cation channel activity	7.65468e-07	6.8605e-05	14	129
Biological Process	GO:0032502	developmental process	8.24222e-07	6.90665e-05	128	4393
Cellular Component	GO:0150034	distal axon	8.64611e-07	1.44651e-05	12	103
Cellular Component	GO:0030425	dendrite	8.7102e-07	1.44651e-05	21	308
Cellular Component	GO:0097447	dendritic tree	9.17977e-07	1.47193e-05	21	309
Biological Process	GO:0006887	exocytosis	9.38789e-07	7.70933e-05	19	255
Biological Process	GO:0120036	plasma membrane bounded cell projection organization	1.04442e-06	8.40863e-05	46	1085
Cellular Component	GO:0099699	integral component of synaptic membrane	1.07312e-06	1.66334e-05	10	70
Biological Process	GO:0050769	positive regulation of neurogenesis	1.11299e-06	8.78834e-05	20	283
Molecular Function	GO:0005509	calcium ion binding	1.21769e-06	9.70091e-05	33	609
Biological Process	GO:0030154	cell differentiation	1.23052e-06	9.53308e-05	92	2869
Biological Process	GO:2000026	regulation of multicellular organismal development	1.26799e-06	9.6414e-05	56	1452
Biological Process	GO:0017156	calcium ion regulated exocytosis	1.35211e-06	0.000100941	12	106
Biological Process	GO:0060284	regulation of cell development	1.68532e-06	0.00012357	32	637
Molecular Function	GO:0005261	cation channel activity	1.95548e-06	0.000140208	21	296
Biological Process	GO:0017157	regulation of exocytosis	2.05225e-06	0.000147834	14	151
Biological Process	GO:0030030	cell projection organization	2.09155e-06	0.000148067	46	1113
Biological Process	GO:0061564	axon development	2.18196e-06	0.00015185	22	349
Molecular Function	GO:0005244	voltage-gated ion channel activity	2.18653e-06	0.000142522	15	161
Biological Process	GO:0010976	positive regulation of neuron projection development	2.5935e-06	0.000177482	14	154
Cellular Component	GO:0099240	intrinsic component of synaptic membrane	2.62661e-06	3.93991e-05	10	77
Biological Process	GO:0048513	animal organ development	3.11489e-06	0.000206529	80	2435
Biological Process	GO:0099504	synaptic vesicle cycle	3.11855e-06	0.000206529	13	135
Biological Process	GO:0001956	positive regulation of neurotransmitter secretion	3.47226e-06	0.000225487	5	13
Biological Process	GO:0010975	regulation of neuron projection development	3.51465e-06	0.000225487	20	305
Cellular Component	GO:0098797	plasma membrane protein complex	3.55915e-06	5.1719e-05	25	451
Biological Process	GO:0046928	regulation of neurotransmitter secretion	3.62003e-06	0.000228675	9	62
Molecular Function	GO:0098960	postsynaptic neurotransmitter receptor activity	3.91668e-06	0.000234022	8	44
Biological Process	GO:0048869	cellular developmental process	4.02322e-06	0.000250293	94	3033
Biological Process	GO:0099601	regulation of neurotransmitter receptor activity	4.36859e-06	0.000264353	8	48
Biological Process	GO:0045055	regulated exocytosis	4.37992e-06	0.000264353	14	161
Biological Process	GO:0009653	anatomical structure morphogenesis	4.44237e-06	0.000264353	69	2015
Biological Process	GO:0099003	vesicle-mediated transport in synapse	4.67721e-06	0.000274352	13	140
Molecular Function	GO:0005267	potassium channel activity	4.92834e-06	0.000271817	12	111
Biological Process	GO:0043269	regulation of ion transport	5.08089e-06	0.000293833	24	425
Biological Process	GO:0051588	regulation of neurotransmitter transport	5.26758e-06	0.000300398	10	82
Cellular Component	GO:0098590	plasma membrane region	6.054e-06	8.53063e-05	33	719
Biological Process	GO:0010720	positive regulation of cell development	6.12811e-06	0.000344685	21	344
Biological Process	GO:0051049	regulation of transport	6.25939e-06	0.000347312	45	1124
Biological Process	GO:0051648	vesicle localization	6.58365e-06	0.000360433	15	190
Biological Process	GO:0007409	axonogenesis	7.21559e-06	0.000389832	20	320
Biological Process	GO:0048667	cell morphogenesis involved in neuron differentiation	7.31323e-06	0.000389976	23	405
Biological Process	GO:0007626	locomotory behavior	7.42828e-06	0.000391032	13	146
Biological Process	GO:0034220	ion transmembrane transport	9.40813e-06	0.000488984	40	964
Biological Process	GO:0051590	positive regulation of neurotransmitter transport	9.94506e-06	0.000507027	6	26
Biological Process	GO:0045597	positive regulation of cell differentiation	1.018e-05	0.000507027	31	662
Biological Process	GO:1902805	positive regulation of synaptic vesicle transport	1.02492e-05	0.000507027	4	8
Biological Process	GO:2000302	positive regulation of synaptic vesicle exocytosis	1.02492e-05	0.000507027	4	8
Biological Process	GO:0034765	regulation of ion transmembrane transport	1.11398e-05	0.000544523	19	302
Cellular Component	GO:0034705	potassium channel complex	1.14869e-05	0.000157101	9	72
Biological Process	GO:0035249	synaptic transmission, glutamatergic	1.24838e-05	0.000603039	8	55
Biological Process	GO:0045595	regulation of cell differentiation	1.38312e-05	0.000660358	48	1270
Biological Process	GO:0051094	positive regulation of developmental process	1.44665e-05	0.000682754	40	982
Cellular Component	GO:0033267	axon part	1.52369e-05	0.000202433	13	158
Molecular Function	GO:0008066	glutamate receptor activity	1.54884e-05	0.000793229	6	26
Biological Process	GO:0006811	ion transport	1.55626e-05	0.000726136	51	1388
Biological Process	GO:1903530	regulation of secretion by cell	1.6089e-05	0.000742264	20	338
Biological Process	GO:0051650	establishment of vesicle localization	1.68414e-05	0.00076834	14	181
Cellular Component	GO:0042734	presynaptic membrane	1.69804e-05	0.00021933	8	58
Biological Process	GO:0017158	regulation of calcium ion-dependent exocytosis	1.98968e-05	0.000897762	9	76
Molecular Function	GO:1904315	transmitter-gated ion channel activity involved in regulation of postsynaptic membrane potential	2.07709e-05	0.000988884	7	40
Biological Process	GO:0050807	regulation of synapse organization	2.11518e-05	0.000944015	12	138
Biological Process	GO:0065008	regulation of biological quality	2.38577e-05	0.00105333	89	2951
Biological Process	GO:0000902	cell morphogenesis	2.44631e-05	0.00106857	33	760
Molecular Function	GO:0015276	ligand-gated ion channel activity	2.49641e-05	0.000988884	12	130
Molecular Function	GO:0022834	ligand-gated channel activity	2.49641e-05	0.000988884	12	130
Biological Process	GO:0007416	synapse assembly	2.63659e-05	0.00113956	11	119
Molecular Function	GO:0005230	extracellular ligand-gated ion channel activity	2.64316e-05	0.000988884	9	73
Biological Process	GO:0030001	metal ion transport	2.71727e-05	0.00115189	30	663
Biological Process	GO:0045921	positive regulation of exocytosis	2.72122e-05	0.00115189	8	61
Cellular Component	GO:0030426	growth cone	2.79726e-05	0.000346132	8	62
Biological Process	GO:0050803	regulation of synapse structure or activity	2.81551e-05	0.00117964	12	142
Cellular Component	GO:0098688	parallel fiber to Purkinje cell synapse	2.8286e-05	0.000346132	4	10
Molecular Function	GO:0022824	transmitter-gated ion channel activity	2.86053e-05	0.000988884	8	57
Molecular Function	GO:0022835	transmitter-gated channel activity	2.86053e-05	0.000988884	8	57
Molecular Function	GO:0099529	neurotransmitter receptor activity involved in regulation of postsynaptic membrane potential	2.89631e-05	0.000988884	7	42
Biological Process	GO:0099171	presynaptic modulation of chemical synaptic transmission	2.97872e-05	0.00123542	4	10
Biological Process	GO:0032989	cellular component morphogenesis	3.16177e-05	0.00129822	35	839
Biological Process	GO:0033555	multicellular organismal response to stress	3.25408e-05	0.0013229	7	46
Biological Process	GO:0060627	regulation of vesicle-mediated transport	3.51466e-05	0.00141482	20	357
Cellular Component	GO:0008076	voltage-gated potassium channel complex	3.53886e-05	0.000421941	8	64
Cellular Component	GO:0043235	receptor complex	4.24822e-05	0.000493856	19	337
Cellular Component	GO:0099056	integral component of presynaptic membrane	4.5207e-05	0.000512714	5	21
Biological Process	GO:0055085	transmembrane transport	5.11307e-05	0.00203828	48	1337
Cellular Component	GO:0030427	site of polarized growth	5.52e-05	0.000611143	8	68
Molecular Function	GO:0015079	potassium ion transmembrane transporter activity	5.5829e-05	0.00181952	12	141
Molecular Function	GO:0005249	voltage-gated potassium channel activity	6.1053e-05	0.00185698	9	81
Molecular Function	GO:0046873	metal ion transmembrane transporter activity	6.21582e-05	0.00185698	21	372
Cellular Component	GO:0044463	cell projection part	6.25259e-05	0.000660786	35	879
Cellular Component	GO:0120038	plasma membrane bounded cell projection part	6.25259e-05	0.000660786	35	879
Biological Process	GO:0007610	behavior	6.42256e-05	0.00253568	21	403
Biological Process	GO:0021549	cerebellum development	6.72781e-05	0.00260608	8	69
Biological Process	GO:0031644	regulation of neurological system process	6.72781e-05	0.00260608	8	69
Biological Process	GO:0007156	homophilic cell adhesion via plasma membrane adhesion molecules	7.0532e-05	0.00268527	10	110
Biological Process	GO:1903532	positive regulation of secretion by cell	7.09027e-05	0.00268527	12	156
Biological Process	GO:0051240	positive regulation of multicellular organismal process	7.12845e-05	0.00268527	45	1241
Biological Process	GO:0051046	regulation of secretion	7.23226e-05	0.00269125	20	376
Biological Process	GO:1902803	regulation of synaptic vesicle transport	7.34096e-05	0.00269125	7	52
Biological Process	GO:2000300	regulation of synaptic vesicle exocytosis	7.34096e-05	0.00269125	7	52
Biological Process	GO:0098693	regulation of synaptic vesicle cycle	7.46575e-05	0.00271278	8	70
Biological Process	GO:0051963	regulation of synapse assembly	9.14399e-05	0.00329344	8	72
Biological Process	GO:1904062	regulation of cation transmembrane transport	9.55384e-05	0.00341114	14	212
Biological Process	GO:0034762	regulation of transmembrane transport	0.000108524	0.00384139	19	357
Molecular Function	GO:0008188	neuropeptide receptor activity	0.000109225	0.00313257	6	36
Biological Process	GO:0051592	response to calcium ion	0.000117778	0.0041333	9	95
Cellular Component	GO:0016020	membrane	0.000125561	0.00129746	200	8419
Biological Process	GO:0023052	signaling	0.000125777	0.00437662	146	5679
Biological Process	GO:0051259	protein complex oligomerization	0.000131629	0.00454176	13	192
Cellular Component	GO:0098889	intrinsic component of presynaptic membrane	0.000134776	0.00136241	5	26
Cellular Component	GO:0008328	ionotropic glutamate receptor complex	0.000140513	0.00139018	6	41
Biological Process	GO:0051179	localization	0.000147273	0.00500389	132	5039
Biological Process	GO:0022037	metencephalon development	0.00014746	0.00500389	8	77
Biological Process	GO:0031630	regulation of synaptic vesicle fusion to presynaptic active zone membrane	0.00015078	0.00507462	3	6
Biological Process	GO:0000904	cell morphogenesis involved in differentiation	0.000154745	0.00516572	24	526
Biological Process	GO:0050793	regulation of developmental process	0.000175966	0.00582675	60	1887
Biological Process	GO:0045956	positive regulation of calcium ion-dependent exocytosis	0.000178882	0.00587592	4	15
Molecular Function	GO:0000149	SNARE binding	0.000179453	0.00477892	9	93
Molecular Function	GO:0042923	neuropeptide binding	0.000179959	0.00477892	4	14
Biological Process	GO:0007154	cell communication	0.000189425	0.00617286	146	5724
Biological Process	GO:0006812	cation transport	0.000192632	0.00622793	36	956
Biological Process	GO:0098655	cation transmembrane transport	0.000208906	0.0067013	30	743
Biological Process	GO:0051047	positive regulation of secretion	0.000234397	0.00746073	12	177
Biological Process	GO:0098660	inorganic ion transmembrane transport	0.000253936	0.00802047	28	681
Biological Process	GO:0031346	positive regulation of cell projection organization	0.000256516	0.00804011	14	233
Biological Process	GO:0031340	positive regulation of vesicle fusion	0.00025996	0.00807066	3	7
Biological Process	GO:0120035	regulation of plasma membrane bounded cell projection organization	0.000261422	0.00807066	21	446
Biological Process	GO:1903305	regulation of regulated secretory pathway	0.000271798	0.00832839	9	106
Biological Process	GO:0032879	regulation of localization	0.000290737	0.0088427	61	1964
Molecular Function	GO:0019905	syntaxin binding	0.000297309	0.00761322	7	60
Biological Process	GO:0031338	regulation of vesicle fusion	0.000302198	0.00905712	4	17
Biological Process	GO:0060384	innervation	0.000302198	0.00905712	4	17
Cellular Component	GO:0098878	neurotransmitter receptor complex	0.000303868	0.00294373	6	47
Biological Process	GO:0031344	regulation of cell projection organization	0.000321897	0.00957761	21	453
Biological Process	GO:0051279	regulation of release of sequestered calcium ion into cytosol	0.000325991	0.00962142	6	47
Biological Process	GO:0007417	central nervous system development	0.000328056	0.00962142	26	622
Biological Process	GO:0030902	hindbrain development	0.00033494	0.00975366	9	109
Biological Process	GO:0048168	regulation of neuronal synaptic plasticity	0.000341169	0.00986508	5	31
Cellular Component	GO:0030133	transport vesicle	0.000351837	0.00333886	13	215
Biological Process	GO:0010469	regulation of signaling receptor activity	0.000358502	0.0102938	9	110
Biological Process	GO:0098662	inorganic cation transmembrane transport	0.000370567	0.0105663	26	627
Biological Process	GO:0022898	regulation of transmembrane transporter activity	0.000396514	0.0112282	11	161
Biological Process	GO:0003407	neural retina development	0.000410581	0.0115469	6	49
Biological Process	GO:0030073	insulin secretion	0.000437527	0.012221	9	113
Biological Process	GO:0071902	positive regulation of protein serine/threonine kinase activity	0.000454473	0.0126085	13	218
Biological Process	GO:1900449	regulation of glutamate receptor signaling pathway	0.000461238	0.0127103	5	33
Biological Process	GO:0051239	regulation of multicellular organismal process	0.00046989	0.0128624	67	2252
Biological Process	GO:0010842	retina layer formation	0.000476867	0.0128817	4	19
Biological Process	GO:0035162	embryonic hemopoiesis	0.000476867	0.0128817	4	19
Biological Process	GO:0006813	potassium ion transport	0.000491793	0.0131981	12	192
Molecular Function	GO:0005515	protein binding	0.00051006	0.0122793	194	7540
Molecular Function	GO:0004970	ionotropic glutamate receptor activity	0.000513779	0.0122793	4	18
Cellular Component	GO:0030658	transport vesicle membrane	0.000534047	0.00496664	8	94
Biological Process	GO:0035235	ionotropic glutamate receptor signaling pathway	0.000586764	0.0156445	4	20
Cellular Component	GO:0030054	cell junction	0.000587198	0.00516297	27	691
Cellular Component	GO:0030672	synaptic vesicle membrane	0.000588468	0.00516297	6	53
Cellular Component	GO:0099501	exocytic vesicle membrane	0.000588468	0.00516297	6	53
Biological Process	GO:0030072	peptide hormone secretion	0.000602325	0.0159558	10	143
Biological Process	GO:0032409	regulation of transporter activity	0.000627387	0.0165131	11	170
Biological Process	GO:0045860	positive regulation of protein kinase activity	0.000640052	0.0167392	17	347
Biological Process	GO:0032501	multicellular organismal process	0.000667961	0.0173012	150	6063
Biological Process	GO:0097553	calcium ion transmembrane import into cytosol	0.00066997	0.0173012	8	96
Molecular Function	GO:0005544	calcium-dependent phospholipid binding	0.000691418	0.0159918	6	50
Biological Process	GO:0071804	cellular potassium ion transport	0.000691578	0.017574	11	172
Biological Process	GO:0071805	potassium ion transmembrane transport	0.000691578	0.017574	11	172
Cellular Component	GO:0098796	membrane protein complex	0.000691791	0.00595709	36	1037
Biological Process	GO:0060291	long-term synaptic potentiation	0.000697561	0.017574	6	54
Biological Process	GO:0099054	presynapse assembly	0.000697651	0.017574	5	36
Biological Process	GO:0021697	cerebellar cortex formation	0.000713502	0.0177554	4	21
Biological Process	GO:0098815	modulation of excitatory postsynaptic potential	0.000713502	0.0177554	4	21
Molecular Function	GO:0030594	neurotransmitter receptor activity	0.000716923	0.0160636	9	112
Cellular Component	GO:0099055	integral component of postsynaptic membrane	0.000719012	0.00607892	6	55
Biological Process	GO:0051260	protein homooligomerization	0.00074675	0.0184708	10	147
Cellular Component	GO:0098982	GABA-ergic synapse	0.000747945	0.00621062	5	37
Biological Process	GO:0010959	regulation of metal ion transport	0.000751544	0.0184781	13	230
Molecular Function	GO:0004983	neuropeptide Y receptor activity	0.0007603	0.0165193	3	9
Biological Process	GO:2001257	regulation of cation channel activity	0.000768249	0.0187764	8	98
Biological Process	GO:0023056	positive regulation of signaling	0.000804766	0.0195525	42	1266
Cellular Component	GO:0005942	phosphatidylinositol 3-kinase complex	0.000817205	0.00655173	4	22
Cellular Component	GO:0098686	hippocampal mossy fiber to CA3 synapse	0.000817205	0.00655173	4	22
Biological Process	GO:0048568	embryonic organ development	0.000824394	0.0199115	17	355
Cellular Component	GO:0043197	dendritic spine	0.000862783	0.0067999	7	78
Molecular Function	GO:0005085	guanyl-nucleotide exchange factor activity	0.000928567	0.0195818	12	191
Biological Process	GO:0032412	regulation of ion transmembrane transporter activity	0.000966244	0.0232011	10	152
Biological Process	GO:0007155	cell adhesion	0.000975093	0.0232775	35	1005
Biological Process	GO:0099172	presynapse organization	0.00101466	0.0239945	5	39
Biological Process	GO:0010522	regulation of calcium ion transport into cytosol	0.00102266	0.0239945	6	58
Biological Process	GO:0046834	lipid phosphorylation	0.00102266	0.0239945	6	58
Biological Process	GO:0002790	peptide secretion	0.00102926	0.0240121	13	238
Biological Process	GO:0009306	protein secretion	0.00103781	0.0240749	12	209
Cellular Component	GO:0098936	intrinsic component of postsynaptic membrane	0.00104636	0.00810927	6	59
Biological Process	GO:0072507	divalent inorganic cation homeostasis	0.00105522	0.0243412	16	331
Biological Process	GO:0098609	cell-cell adhesion	0.00106778	0.0244573	24	602
Biological Process	GO:0055074	calcium ion homeostasis	0.00107216	0.0244573	15	300
Biological Process	GO:0051480	regulation of cytosolic calcium ion concentration	0.00108146	0.024533	12	210
Biological Process	GO:0022610	biological adhesion	0.0010995	0.0248051	35	1012
Biological Process	GO:0051953	negative regulation of amine transport	0.00115474	0.0250205	3	11
Cellular Component	GO:0070382	exocytic vesicle	0.0011579	0.00870939	9	131
Cellular Component	GO:0044309	neuron spine	0.00116125	0.00870939	7	82
Biological Process	GO:0003221	right ventricular cardiac muscle tissue morphogenesis	0.00117607	0.0250205	2	3
Biological Process	GO:0031632	positive regulation of synaptic vesicle fusion to presynaptic active zone membrane	0.00117607	0.0250205	2	3
Biological Process	GO:0038169	somatostatin receptor signaling pathway	0.00117607	0.0250205	2	3
Biological Process	GO:0038170	somatostatin signaling pathway	0.00117607	0.0250205	2	3
Biological Process	GO:0090038	negative regulation of protein kinase C signaling	0.00117607	0.0250205	2	3
Biological Process	GO:0097477	lateral motor column neuron migration	0.00117607	0.0250205	2	3
Biological Process	GO:0099502	calcium-dependent activation of synaptic vesicle fusion	0.00117607	0.0250205	2	3
Biological Process	GO:0099533	positive regulation of presynaptic cytosolic calcium concentration	0.00117607	0.0250205	2	3
Biological Process	GO:0099703	induction of synaptic vesicle exocytosis by positive regulation of presynaptic cytosolic calcium ion concentration	0.00117607	0.0250205	2	3
Biological Process	GO:2000969	positive regulation of AMPA receptor activity	0.00117607	0.0250205	2	3
Molecular Function	GO:0099094	ligand-gated cation channel activity	0.00118586	0.0242932	8	97
Biological Process	GO:0001662	behavioral fear response	0.0012084	0.0255097	4	24
Biological Process	GO:0051050	positive regulation of transport	0.00121149	0.0255097	22	537
Biological Process	GO:0009966	regulation of signal transduction	0.00121902	0.0255373	64	2205
Biological Process	GO:0010647	positive regulation of cell communication	0.00134537	0.0279705	41	1260
Cellular Component	GO:0060076	excitatory synapse	0.00134896	0.00995658	4	25
Biological Process	GO:0043406	positive regulation of MAP kinase activity	0.00135986	0.0279705	10	159
Biological Process	GO:0060402	calcium ion transport into cytosol	0.00136364	0.0279705	8	107
Molecular Function	GO:0015075	ion transmembrane transporter activity	0.00136874	0.025255	32	841
Biological Process	GO:0007204	positive regulation of cytosolic calcium ion concentration	0.00136923	0.0279705	11	187
Biological Process	GO:0007411	axon guidance	0.00136923	0.0279705	11	187
Molecular Function	GO:0099511	voltage-gated calcium channel activity involved in regulation of cytosolic calcium levels	0.0013737	0.025255	2	3
Molecular Function	GO:0099626	voltage-gated calcium channel activity involved in regulation of presynaptic cytosolic calcium levels	0.0013737	0.025255	2	3
Molecular Function	GO:0099635	voltage-gated calcium channel activity involved in positive regulation of presynaptic cytosolic calcium levels	0.0013737	0.025255	2	3
Biological Process	GO:0001881	receptor recycling	0.00141615	0.0284578	4	25
Biological Process	GO:0002209	behavioral defense response	0.00141615	0.0284578	4	25
Biological Process	GO:1905606	regulation of presynapse assembly	0.00141615	0.0284578	4	25
Biological Process	GO:0021695	cerebellar cortex development	0.00142774	0.0284578	5	42
Biological Process	GO:0051965	positive regulation of synapse assembly	0.00142774	0.0284578	5	42
Biological Process	GO:1903169	regulation of calcium ion transmembrane transport	0.0014427	0.0286171	7	84
Biological Process	GO:0065007	biological regulation	0.00145861	0.0287935	248	11114
Biological Process	GO:0051924	regulation of calcium ion transport	0.00148566	0.0291873	9	134
Biological Process	GO:0010880	regulation of release of sequestered calcium ion into cytosol by sarcoplasmic reticulum	0.00151698	0.0295201	3	12
Biological Process	GO:2000463	positive regulation of excitatory postsynaptic potential	0.00151698	0.0295201	3	12
Biological Process	GO:0097485	neuron projection guidance	0.00155509	0.0301188	11	190
Biological Process	GO:0033674	positive regulation of kinase activity	0.00156614	0.0301904	18	410
Cellular Component	GO:0099634	postsynaptic specialization membrane	0.00160384	0.0116529	6	64
Cellular Component	GO:0012506	vesicle membrane	0.00164482	0.0117668	13	254
Biological Process	GO:0099174	regulation of presynapse organization	0.00164757	0.0316119	4	26
Biological Process	GO:0043405	regulation of MAP kinase activity	0.00167068	0.0319062	12	221
Biological Process	GO:0007420	brain development	0.00169827	0.0322828	19	447
Biological Process	GO:0048747	muscle fiber development	0.00176446	0.0333866	5	44
Biological Process	GO:0045859	regulation of protein kinase activity	0.00179371	0.0337843	22	554
Biological Process	GO:0060322	head development	0.00185151	0.0347137	20	485
Biological Process	GO:0051656	establishment of organelle localization	0.00187296	0.0349563	16	350
Cellular Component	GO:0008021	synaptic vesicle	0.00188211	0.0132603	8	114
Cellular Component	GO:0098802	plasma membrane receptor complex	0.00193163	0.0134061	9	141
Biological Process	GO:0060041	retina development in camera-type eye	0.00193184	0.0357768	8	113
Biological Process	GO:0003214	cardiac left ventricle morphogenesis	0.00194307	0.0357768	3	13
Biological Process	GO:0048172	regulation of short-term neuronal synaptic plasticity	0.00194307	0.0357768	3	13
Biological Process	GO:0007507	heart development	0.00197254	0.0361574	17	385
Molecular Function	GO:0005488	binding	0.00198296	0.0355445	294	12547
Biological Process	GO:0006810	transport	0.00199564	0.0364183	94	3579
Biological Process	GO:0007218	neuropeptide signaling pathway	0.00200961	0.0365108	6	66
Molecular Function	GO:0051020	GTPase binding	0.00206555	0.0361219	18	389
Biological Process	GO:0009887	animal organ morphogenesis	0.00214359	0.0387734	28	783
Molecular Function	GO:0015318	inorganic molecular entity transmembrane transporter activity	0.00221952	0.0378903	30	796
Cellular Component	GO:0098839	postsynaptic density membrane	0.00224193	0.0153308	5	47
Biological Process	GO:0014048	regulation of glutamate secretion	0.00232107	0.0409027	2	4
Biological Process	GO:0035234	ectopic germ cell programmed cell death	0.00232107	0.0409027	2	4
Biological Process	GO:0097475	motor neuron migration	0.00232107	0.0409027	2	4
Biological Process	GO:0097476	spinal cord motor neuron migration	0.00232107	0.0409027	2	4
Biological Process	GO:1900451	positive regulation of glutamate receptor signaling pathway	0.00232107	0.0409027	2	4
Biological Process	GO:1900454	positive regulation of long-term synaptic depression	0.00232107	0.0409027	2	4
Cellular Component	GO:0098831	presynaptic active zone cytoplasmic component	0.00234671	0.0158148	3	14
Biological Process	GO:0043549	regulation of kinase activity	0.00240039	0.0421197	24	640
Biological Process	GO:0014808	release of sequestered calcium ion into cytosol by sarcoplasmic reticulum	0.00243665	0.0423935	3	14
Biological Process	GO:0031629	synaptic vesicle fusion to presynaptic active zone membrane	0.00243665	0.0423935	3	14
Biological Process	GO:0021696	cerebellar cortex morphogenesis	0.00249727	0.0430832	4	29
Biological Process	GO:0042596	fear response	0.00249727	0.0430832	4	29
Cellular Component	GO:0030018	Z disc	0.00254214	0.0166492	6	70
Cellular Component	GO:0031901	early endosome membrane	0.00254214	0.0166492	6	70
Cellular Component	GO:0030659	cytoplasmic vesicle membrane	0.00258728	0.0167095	12	236
Biological Process	GO:0051130	positive regulation of cellular component organization	0.00260863	0.044816	31	909
Biological Process	GO:0051347	positive regulation of transferase activity	0.00270549	0.0462864	19	466
Molecular Function	GO:0004994	somatostatin receptor activity	0.00270816	0.04315	2	4
Molecular Function	GO:0022849	glutamate-gated calcium ion channel activity	0.00270816	0.04315	2	4
Molecular Function	GO:0097016	L27 domain binding	0.00270816	0.04315	2	4
Biological Process	GO:0021953	central nervous system neuron differentiation	0.00279956	0.0476971	9	147
Biological Process	GO:0060042	retina morphogenesis in camera-type eye	0.00285687	0.0484724	5	49
Molecular Function	GO:0022857	transmembrane transporter activity	0.00288922	0.0450341	37	1065
Biological Process	GO:0060401	cytosolic calcium ion transport	0.00296271	0.0500612	8	121
Molecular Function	GO:0022890	inorganic cation transmembrane transporter activity	0.00298875	0.0455943	23	568
Biological Process	GO:0007216	G protein-coupled glutamate receptor signaling pathway	0.00300109	0.0500913	3	15
Biological Process	GO:0099500	vesicle fusion to plasma membrane	0.00300109	0.0500913	3	15
Biological Process	GO:1903514	release of sequestered calcium ion into cytosol by endoplasmic reticulum	0.00300109	0.0500913	3	15
Biological Process	GO:0010038	response to metal ion	0.00351239	0.0581526	10	181
Biological Process	GO:0046879	hormone secretion	0.00351239	0.0581526	10	181
Biological Process	GO:1903307	positive regulation of regulated secretory pathway	0.00360767	0.0593727	4	32
Biological Process	GO:0043085	positive regulation of catalytic activity	0.00370094	0.0593727	32	970
Biological Process	GO:0099175	regulation of postsynapse organization	0.00370921	0.0593727	5	52
Cellular Component	GO:0031982	vesicle	0.00380549	0.0242404	41	1352
Biological Process	GO:0007614	short-term memory	0.00381744	0.0593727	2	5
Biological Process	GO:0010571	positive regulation of nuclear cell cycle DNA replication	0.00381744	0.0593727	2	5
Biological Process	GO:0010881	regulation of cardiac muscle contraction by regulation of the release of sequestered calcium ion	0.00381744	0.0593727	2	5
Biological Process	GO:0014051	gamma-aminobutyric acid secretion	0.00381744	0.0593727	2	5
Biological Process	GO:0021684	cerebellar granular layer formation	0.00381744	0.0593727	2	5
Biological Process	GO:0021707	cerebellar granule cell differentiation	0.00381744	0.0593727	2	5
Biological Process	GO:0031000	response to caffeine	0.00381744	0.0593727	2	5
Biological Process	GO:0036270	response to diuretic	0.00381744	0.0593727	2	5
Biological Process	GO:0071313	cellular response to caffeine	0.00381744	0.0593727	2	5
Biological Process	GO:0097050	type B pancreatic cell apoptotic process	0.00381744	0.0593727	2	5
Biological Process	GO:0099150	regulation of postsynaptic specialization assembly	0.00381744	0.0593727	2	5
Biological Process	GO:0099151	regulation of postsynaptic density assembly	0.00381744	0.0593727	2	5
Biological Process	GO:0150052	regulation of postsynapse assembly	0.00381744	0.0593727	2	5
Molecular Function	GO:0046872	metal ion binding	0.0038289	0.0571942	80	2790
Biological Process	GO:0051128	regulation of cellular component organization	0.00391191	0.0606125	54	1882
Biological Process	GO:0009719	response to endogenous stimulus	0.00405636	0.0626143	32	976
Biological Process	GO:0003007	heart morphogenesis	0.00410019	0.0630538	10	185
Cellular Component	GO:0044425	membrane part	0.00410396	0.0256598	157	6734
Cellular Component	GO:0044433	cytoplasmic vesicle part	0.00413867	0.0256598	19	491
Biological Process	GO:0021533	cell differentiation in hindbrain	0.0043546	0.0664683	3	17
Biological Process	GO:0070296	sarcoplasmic reticulum calcium ion transport	0.0043546	0.0664683	3	17
Biological Process	GO:0065009	regulation of molecular function	0.00443914	0.0675078	64	2327
Biological Process	GO:0008038	neuron recognition	0.00450961	0.0683264	4	34
Biological Process	GO:0051234	establishment of localization	0.0045524	0.0687212	95	3723
Biological Process	GO:0009888	tissue development	0.00462226	0.0690264	42	1391
Biological Process	GO:0051640	organelle localization	0.00462887	0.0690264	18	454
Biological Process	GO:0072503	cellular divalent inorganic cation homeostasis	0.00464738	0.0690264	14	316
Biological Process	GO:0051209	release of sequestered calcium ion into cytosol	0.00465668	0.0690264	6	78
Biological Process	GO:0051283	negative regulation of sequestering of calcium ion	0.00465668	0.0690264	6	78
Biological Process	GO:0044057	regulation of system process	0.00490919	0.0724296	14	318
Biological Process	GO:0009914	hormone transport	0.00494137	0.0724296	10	190
Biological Process	GO:0001508	action potential	0.00495683	0.0724296	6	79
Biological Process	GO:0051282	regulation of sequestering of calcium ion	0.00495683	0.0724296	6	79
Cellular Component	GO:0097708	intracellular vesicle	0.00496242	0.0303622	38	1248
Biological Process	GO:0055002	striated muscle cell development	0.00508824	0.0740256	7	105
Biological Process	GO:0003208	cardiac ventricle morphogenesis	0.00511051	0.0740256	5	56
Biological Process	GO:0051338	regulation of transferase activity	0.00512013	0.0740256	25	718
Biological Process	GO:0098962	regulation of postsynaptic neurotransmitter receptor activity	0.00514903	0.0741821	3	18
Biological Process	GO:0071900	regulation of protein serine/threonine kinase activity	0.00518902	0.0744969	15	354
Biological Process	GO:0002761	regulation of myeloid leukocyte differentiation	0.00527094	0.0754094	6	80
Biological Process	GO:0090276	regulation of peptide hormone secretion	0.00535726	0.0763781	7	106
Molecular Function	GO:0003951	NAD+ kinase activity	0.00541441	0.0776427	3	17
Molecular Function	GO:0004089	carbonate dehydratase activity	0.00541441	0.0776427	3	17
Cellular Component	GO:0032584	growth cone membrane	0.00550667	0.0324127	2	6
Cellular Component	GO:0044305	calyx of Held	0.00550667	0.0324127	2	6
Cellular Component	GO:0090723	growth cone part	0.00550667	0.0324127	2	6
Biological Process	GO:0006687	glycosphingolipid metabolic process	0.00555208	0.0781214	4	36
Biological Process	GO:0021587	cerebellum morphogenesis	0.00555208	0.0781214	4	36
Biological Process	GO:0051208	sequestering of calcium ion	0.0055994	0.0781214	6	81
Biological Process	GO:0021957	corticospinal tract morphogenesis	0.00565077	0.0781214	2	6
Biological Process	GO:0035542	regulation of SNARE complex assembly	0.00565077	0.0781214	2	6
Biological Process	GO:0051284	positive regulation of sequestering of calcium ion	0.00565077	0.0781214	2	6
Biological Process	GO:0071257	cellular response to electrical stimulus	0.00565077	0.0781214	2	6
Biological Process	GO:1905874	regulation of postsynaptic density organization	0.00565077	0.0781214	2	6
Biological Process	GO:2001137	positive regulation of endocytic recycling	0.00565077	0.0781214	2	6
Molecular Function	GO:0008324	cation transmembrane transporter activity	0.00566113	0.0795889	24	634
Biological Process	GO:0006874	cellular calcium ion homeostasis	0.00569576	0.0784791	13	290
Molecular Function	GO:0043169	cation binding	0.00583226	0.0804179	81	2877
Biological Process	GO:0090068	positive regulation of cell cycle process	0.00591249	0.080846	10	195
Biological Process	GO:1905114	cell surface receptor signaling pathway involved in cell-cell signaling	0.00591376	0.080846	16	394
Cellular Component	GO:0031674	I band	0.00591863	0.034402	6	83
Biological Process	GO:0006816	calcium ion transport	0.00602399	0.080846	13	292
Biological Process	GO:0014046	dopamine secretion	0.00602505	0.080846	3	19
Biological Process	GO:0014059	regulation of dopamine secretion	0.00602505	0.080846	3	19
Biological Process	GO:0019228	neuronal action potential	0.00602505	0.080846	3	19
Biological Process	GO:0061001	regulation of dendritic spine morphogenesis	0.00602505	0.080846	3	19
Biological Process	GO:0097106	postsynaptic density organization	0.00602505	0.080846	3	19
Biological Process	GO:0050805	negative regulation of synaptic transmission	0.00612887	0.081705	4	37
Biological Process	GO:0051966	regulation of synaptic transmission, glutamatergic	0.00612887	0.081705	4	37
Biological Process	GO:0090630	activation of GTPase activity	0.00630081	0.0837254	6	83
Biological Process	GO:0140029	exocytic process	0.00638175	0.0845273	5	59
Biological Process	GO:0002791	regulation of peptide secretion	0.00644853	0.0851372	9	167
Biological Process	GO:0021517	ventral spinal cord development	0.00674413	0.0881892	4	38
Biological Process	GO:0021575	hindbrain morphogenesis	0.00674413	0.0881892	4	38
Biological Process	GO:0051952	regulation of amine transport	0.00674413	0.0881892	4	38
Biological Process	GO:0010769	regulation of cell morphogenesis involved in differentiation	0.00679161	0.0885281	10	199
Biological Process	GO:0071495	cellular response to endogenous stimulus	0.00685175	0.0890294	29	892
Cellular Component	GO:0043025	neuronal cell body	0.00689849	0.0396024	9	171
Biological Process	GO:0099084	postsynaptic specialization organization	0.00698475	0.0904713	3	20
Biological Process	GO:0070838	divalent metal ion transport	0.00709376	0.0915942	14	332
Biological Process	GO:0007169	transmembrane receptor protein tyrosine kinase signaling pathway	0.00713722	0.0918666	18	474
Biological Process	GO:0042063	gliogenesis	0.00726757	0.0927733	10	201
Biological Process	GO:1902105	regulation of leukocyte differentiation	0.00726757	0.0927733	10	201
Biological Process	GO:0022604	regulation of cell morphogenesis	0.00727545	0.0927733	14	333
Biological Process	GO:0071277	cellular response to calcium ion	0.0073432	0.0932133	5	61
Biological Process	GO:0048729	tissue morphogenesis	0.00743931	0.0932133	18	476
Biological Process	GO:0050796	regulation of insulin secretion	0.00746974	0.0932133	6	86
Molecular Function	GO:0004890	GABA-A receptor activity	0.00747356	0.0992323	3	19
Molecular Function	GO:0017075	syntaxin-1 binding	0.00747356	0.0992323	3	19
Biological Process	GO:0021543	pallium development	0.00754926	0.0932133	7	113
Cellular Component	GO:0032585	multivesicular body membrane	0.00760933	0.0421231	2	7
Cellular Component	GO:0035032	phosphatidylinositol 3-kinase complex, class III	0.00760933	0.0421231	2	7
Cellular Component	GO:0048788	cytoskeleton of presynaptic active zone	0.00760933	0.0421231	2	7
Biological Process	GO:0072511	divalent inorganic cation transport	0.00764996	0.0932133	14	335
Biological Process	GO:0050789	regulation of biological process	0.00769409	0.0932133	230	10420
Biological Process	GO:0050794	regulation of cellular process	0.0077603	0.0932133	218	9803
Biological Process	GO:0021537	telencephalon development	0.00776847	0.0932133	9	172
Biological Process	GO:0003310	pancreatic A cell differentiation	0.00780709	0.0932133	2	7
Biological Process	GO:0005513	detection of calcium ion	0.00780709	0.0932133	2	7
Biological Process	GO:0014047	glutamate secretion	0.00780709	0.0932133	2	7
Biological Process	GO:0021683	cerebellar granular layer morphogenesis	0.00780709	0.0932133	2	7
Biological Process	GO:0021800	cerebral cortex tangential migration	0.00780709	0.0932133	2	7
Biological Process	GO:0031915	positive regulation of synaptic plasticity	0.00780709	0.0932133	2	7
Biological Process	GO:0052803	imidazole-containing compound metabolic process	0.00780709	0.0932133	2	7
Biological Process	GO:0090129	positive regulation of synapse maturation	0.00780709	0.0932133	2	7
Biological Process	GO:0099004	calmodulin dependent kinase signaling pathway	0.00780709	0.0932133	2	7
Biological Process	GO:0099509	regulation of presynaptic cytosolic calcium ion concentration	0.00780709	0.0932133	2	7
Biological Process	GO:1900452	regulation of long-term synaptic depression	0.00780709	0.0932133	2	7
Biological Process	GO:1901978	positive regulation of cell cycle checkpoint	0.00780709	0.0932133	2	7
Biological Process	GO:1990504	dense core granule exocytosis	0.00780709	0.0932133	2	7
Biological Process	GO:0015672	monovalent inorganic cation transport	0.0078094	0.0932133	17	442
Cellular Component	GO:0031410	cytoplasmic vesicle	0.00788606	0.0431414	37	1243
Biological Process	GO:0000187	activation of MAPK activity	0.00789201	0.0939263	6	87
Biological Process	GO:0002021	response to dietary excess	0.00802996	0.095292	3	21
Biological Process	GO:1902107	positive regulation of leukocyte differentiation	0.00828231	0.0980033	7	115
Cellular Component	GO:0043679	axon terminus	0.00843932	0.0451067	4	41
Cellular Component	GO:0048786	presynaptic active zone	0.00843932	0.0451067	4	41
Cellular Component	GO:0044297	cell body	0.00865108	0.0457131	10	209
Molecular Function	GO:0035254	glutamate receptor binding	0.00865368	0.112813	3	20
Biological Process	GO:0044093	positive regulation of molecular function	0.00882505	0.103899	37	1236
Biological Process	GO:0003229	ventricular cardiac muscle tissue development	0.00883112	0.103899	4	41
Biological Process	GO:0007613	memory	0.00896796	0.105207	5	64
Biological Process	GO:0055001	muscle cell development	0.00906647	0.10606	7	117
Molecular Function	GO:0004972	NMDA glutamate receptor activity	0.00907953	0.114163	2	7
Molecular Function	GO:0019992	diacylglycerol binding	0.00907953	0.114163	2	7
Biological Process	GO:1900271	regulation of long-term synaptic potentiation	0.00916231	0.106573	3	22
Biological Process	GO:2000311	regulation of AMPA receptor activity	0.00916231	0.106573	3	22
Molecular Function	GO:0005215	transporter activity	0.0092349	0.114163	37	1146
Biological Process	GO:0019226	transmission of nerve impulse	0.00961042	0.111156	4	42
Biological Process	GO:0035418	protein localization to synapse	0.00961042	0.111156	4	42
Biological Process	GO:0050708	regulation of protein secretion	0.00979795	0.113007	8	148
Molecular Function	GO:0043539	protein serine/threonine kinase activator activity	0.00993683	0.120758	3	21
Biological Process	GO:0016043	cellular component organization	0.00994957	0.114434	122	5097

## Sheet: TableS2
TableS2. GO terms of DE lncRNA target genes in the pituitary of dairy cows under HS
Class	ID	Descrption	Pvalue	Qvalue	fg_num	bg_num
Cellular Component	GO:0097458	neuron part	6.25406e-45	8.12402e-42	416	1049
Cellular Component	GO:0045202	synapse	2.63501e-42	1.71144e-39	349	843
Cellular Component	GO:0044456	synapse part	1.59431e-37	6.90334e-35	251	558
Cellular Component	GO:0043005	neuron projection	3.97392e-28	1.29053e-25	288	751
Biological Process	GO:0050804	modulation of chemical synaptic transmission	1.08943e-27	5.77446e-24	147	292
Biological Process	GO:0007399	nervous system development	1.42202e-27	5.77446e-24	525	1605
Biological Process	GO:0099177	regulation of trans-synaptic signaling	1.72888e-27	5.77446e-24	147	293
Molecular Function	GO:0005488	binding	4.12746e-27	9.73255e-24	2949	12547
Biological Process	GO:0099537	trans-synaptic signaling	8.94837e-27	2.24157e-23	204	471
Biological Process	GO:0007268	chemical synaptic transmission	1.50041e-26	2.50568e-23	201	463
Biological Process	GO:0098916	anterograde trans-synaptic signaling	1.50041e-26	2.50568e-23	201	463
Biological Process	GO:0099536	synaptic signaling	2.92956e-26	4.19346e-23	206	481
Cellular Component	GO:0098794	postsynapse	6.02482e-25	1.56525e-22	157	342
Cellular Component	GO:0036477	somatodendritic compartment	1.81158e-24	3.92207e-22	177	408
Cellular Component	GO:0042995	cell projection	6.41198e-24	1.18988e-21	456	1419
Biological Process	GO:0051179	localization	9.85569e-24	1.23443e-20	1338	5039
Molecular Function	GO:0005515	protein binding	1.23388e-23	1.45475e-20	1892	7540
Cellular Component	GO:0120025	plasma membrane bounded cell projection	1.98205e-23	3.21836e-21	441	1368
Biological Process	GO:0030182	neuron differentiation	3.93901e-22	4.38543e-19	336	969
Biological Process	GO:0022008	neurogenesis	9.03084e-22	9.04891e-19	392	1181
Biological Process	GO:0048699	generation of neurons	2.79299e-21	2.54416e-18	367	1094
Cellular Component	GO:0005622	intracellular	5.91808e-21	7.68759e-19	2838	12319
Cellular Component	GO:0044424	intracellular part	5.91808e-21	7.68759e-19	2838	12319
Cellular Component	GO:0098793	presynapse	1.10946e-20	1.31017e-18	126	272
Cellular Component	GO:0098984	neuron to neuron synapse	1.85142e-20	2.00416e-18	93	176
Cellular Component	GO:0043226	organelle	2.76252e-20	2.76039e-18	2549	10903
Cellular Component	GO:0099572	postsynaptic specialization	1.39964e-19	1.26741e-17	93	180
Cellular Component	GO:0098978	glutamatergic synapse	1.46352e-19	1.26741e-17	104	212
Biological Process	GO:0048731	system development	1.85292e-19	1.54719e-16	927	3380
Biological Process	GO:0048666	neuron development	1.23326e-18	9.5056e-16	273	781
Biological Process	GO:0007267	cell-cell signaling	2.82305e-18	1.91885e-15	337	1022
Biological Process	GO:0048468	cell development	2.87253e-18	1.91885e-15	483	1585
Cellular Component	GO:0014069	postsynaptic density	5.55466e-18	4.24441e-16	83	159
Cellular Component	GO:0032279	asymmetric synapse	5.55466e-18	4.24441e-16	83	159
Cellular Component	GO:0097447	dendritic tree	7.08279e-18	5.11142e-16	132	309
Cellular Component	GO:0030425	dendrite	1.46011e-17	9.98257e-16	131	308
Biological Process	GO:0007275	multicellular organism development	1.5594e-17	9.76572e-15	989	3692
Biological Process	GO:0032879	regulation of localization	5.09145e-17	3.00096e-14	572	1964
Biological Process	GO:0031175	neuron projection development	5.62735e-17	3.13256e-14	235	663
Cellular Component	GO:0030424	axon	7.72569e-17	5.01783e-15	130	310
Cellular Component	GO:0044463	cell projection part	9.15388e-17	5.40495e-15	289	879
Cellular Component	GO:0120038	plasma membrane bounded cell projection part	9.15388e-17	5.40495e-15	289	879
Biological Process	GO:0007610	behavior	1.80094e-16	9.37615e-14	159	403
Biological Process	GO:0030030	cell projection organization	1.87149e-16	9.37615e-14	354	1113
Biological Process	GO:0120036	plasma membrane bounded cell projection organization	2.77922e-16	1.32608e-13	346	1085
Cellular Component	GO:0043227	membrane-bounded organelle	3.26592e-16	1.79662e-14	2209	9396
Cellular Component	GO:0043229	intracellular organelle	3.31939e-16	1.79662e-14	2466	10634
Biological Process	GO:0051234	establishment of localization	6.39773e-16	2.91388e-13	986	3723
Biological Process	GO:0016043	cellular component organization	7.25885e-16	3.16233e-13	1301	5097
Molecular Function	GO:0008092	cytoskeletal protein binding	1.63704e-15	1.28671e-12	271	814
Biological Process	GO:0048856	anatomical structure development	1.77383e-15	7.40573e-13	1078	4133
Cellular Component	GO:0005623	cell	1.83545e-15	9.17018e-14	3343	15098
Cellular Component	GO:0044464	cell part	1.83545e-15	9.17018e-14	3343	15098
Biological Process	GO:0010646	regulation of cell communication	2.01395e-15	8.07192e-13	687	2471
Biological Process	GO:0023051	regulation of signaling	2.52913e-15	9.74687e-13	691	2490
Cellular Component	GO:0097060	synaptic membrane	4.05925e-15	1.95295e-13	95	210
Biological Process	GO:0006810	transport	4.34177e-15	1.61128e-12	947	3579
Biological Process	GO:0051049	regulation of transport	4.97166e-15	1.77914e-12	351	1124
Biological Process	GO:0032502	developmental process	6.11342e-15	2.11229e-12	1134	4393
Cellular Component	GO:0034702	ion channel complex	7.66521e-15	3.55611e-13	103	237
Cellular Component	GO:1990351	transporter complex	1.23112e-14	5.51458e-13	110	261
Biological Process	GO:0007215	glutamate receptor signaling pathway	1.70793e-14	5.70449e-12	45	70
Cellular Component	GO:1902495	transmembrane transporter complex	3.17639e-14	1.37538e-12	106	251
Biological Process	GO:0071840	cellular component organization or biogenesis	5.3914e-14	1.74264e-11	1328	5278
Biological Process	GO:0048167	regulation of synaptic plasticity	5.9865e-14	1.87452e-11	63	119
Biological Process	GO:0043269	regulation of ion transport	9.55661e-14	2.90173e-11	158	425
Molecular Function	GO:0022839	ion gated channel activity	9.83049e-14	5.79507e-11	119	293
Biological Process	GO:0051960	regulation of nervous system development	1.29391e-13	3.81323e-11	214	627
Biological Process	GO:0048812	neuron projection morphogenesis	1.34529e-13	3.85136e-11	163	444
Molecular Function	GO:0022836	gated channel activity	2.51103e-13	1.1842e-10	121	303
Biological Process	GO:0099504	synaptic vesicle cycle	5.49284e-13	1.52884e-10	67	135
Biological Process	GO:0048858	cell projection morphogenesis	9.16301e-13	2.48144e-10	165	460
Molecular Function	GO:0043167	ion binding	9.89733e-13	3.88965e-10	1206	4792
Biological Process	GO:0120039	plasma membrane bounded cell projection morphogenesis	1.02882e-12	2.71284e-10	164	457
Biological Process	GO:0032990	cell part morphogenesis	1.06707e-12	2.74156e-10	169	475
Biological Process	GO:0042391	regulation of membrane potential	1.8336e-12	4.59317e-10	118	300
Biological Process	GO:0050806	positive regulation of synaptic transmission	1.92137e-12	4.69564e-10	53	98
Cellular Component	GO:0098590	plasma membrane region	1.94119e-12	8.13421e-11	231	719
Cellular Component	GO:0043025	neuronal cell body	2.13352e-12	8.66074e-11	77	171
Biological Process	GO:0030001	metal ion transport	2.70666e-12	6.45731e-10	219	663
Biological Process	GO:0019222	regulation of metabolic process	2.7826e-12	6.48411e-10	1352	5446
Cellular Component	GO:0030054	cell junction	2.91825e-12	1.14873e-10	223	691
Biological Process	GO:0065008	regulation of biological quality	2.96962e-12	6.76264e-10	781	2951
Biological Process	GO:0051641	cellular localization	3.24628e-12	7.22838e-10	580	2105
Molecular Function	GO:0005216	ion channel activity	3.86369e-12	1.30151e-09	142	386
Cellular Component	GO:0044297	cell body	5.78601e-12	2.2106e-10	88	209
Molecular Function	GO:0022838	substrate-specific channel activity	7.4083e-12	2.1836e-09	144	396
Cellular Component	GO:0045211	postsynaptic membrane	8.20456e-12	3.04506e-10	71	156
Molecular Function	GO:0046873	metal ion transmembrane transporter activity	8.46232e-12	2.21713e-09	137	372
Biological Process	GO:0048522	positive regulation of cellular process	9.01835e-12	1.9463e-09	1059	4169
Biological Process	GO:0060255	regulation of macromolecule metabolic process	9.12937e-12	1.9463e-09	1256	5038
Biological Process	GO:0034220	ion transmembrane transport	1.24412e-11	2.59709e-09	295	964
Cellular Component	GO:0005634	nucleus	1.24772e-11	4.5022e-10	1411	5847
Biological Process	GO:0007269	neurotransmitter secretion	1.36838e-11	2.74223e-09	52	99
Biological Process	GO:0099643	signal release from synapse	1.36838e-11	2.74223e-09	52	99
Biological Process	GO:0099003	vesicle-mediated transport in synapse	1.58223e-11	3.10862e-09	66	140
Cellular Component	GO:0034703	cation channel complex	1.65369e-11	5.80578e-10	78	180
Biological Process	GO:0034765	regulation of ion transmembrane transport	1.7252e-11	3.32432e-09	116	302
Biological Process	GO:0048869	cellular developmental process	2.20186e-11	4.16277e-09	794	3033
Biological Process	GO:0045664	regulation of neuron differentiation	2.4761e-11	4.59454e-09	149	419
Biological Process	GO:0048667	cell morphogenesis involved in neuron differentiation	2.61114e-11	4.73214e-09	145	405
Molecular Function	GO:0015267	channel activity	2.6358e-11	5.6502e-09	151	427
Molecular Function	GO:0022803	passive transmembrane transporter activity	2.6358e-11	5.6502e-09	151	427
Biological Process	GO:0017156	calcium ion regulated exocytosis	2.64471e-11	4.73214e-09	54	106
Cellular Component	GO:0099240	intrinsic component of synaptic membrane	2.91605e-11	9.96829e-10	43	77
Biological Process	GO:0050890	cognition	2.94082e-11	5.16965e-09	80	185
Biological Process	GO:0032989	cellular component morphogenesis	3.18584e-11	5.44161e-09	261	839
Biological Process	GO:0017158	regulation of calcium ion-dependent exocytosis	3.20414e-11	5.44161e-09	43	76
Biological Process	GO:0006836	neurotransmitter transport	3.45439e-11	5.69732e-09	77	176
Biological Process	GO:0050767	regulation of neurogenesis	3.46843e-11	5.69732e-09	181	537
Cellular Component	GO:0043231	intracellular membrane-bounded organelle	4.0444e-11	1.3471e-09	2045	8819
Biological Process	GO:0006811	ion transport	4.09697e-11	6.62124e-09	399	1388
Molecular Function	GO:0015631	tubulin binding	4.1902e-11	8.23375e-09	116	306
Biological Process	GO:0006887	exocytosis	4.4853e-11	7.13376e-09	101	255
Biological Process	GO:0051171	regulation of nitrogen compound metabolic process	4.74852e-11	7.43441e-09	1194	4790
Biological Process	GO:0032940	secretion by cell	5.33003e-11	8.21645e-09	173	510
Cellular Component	GO:0099699	integral component of synaptic membrane	5.40163e-11	1.75418e-09	40	70
Biological Process	GO:0034762	regulation of transmembrane transport	7.67073e-11	1.16456e-08	130	357
Biological Process	GO:0031323	regulation of cellular metabolic process	9.35096e-11	1.39846e-08	1250	5050
Biological Process	GO:0006813	potassium ion transport	9.91781e-11	1.46142e-08	81	192
Biological Process	GO:0009653	anatomical structure morphogenesis	1.02951e-10	1.49503e-08	549	2015
Biological Process	GO:0080090	regulation of primary metabolic process	1.10258e-10	1.57827e-08	1219	4915
Biological Process	GO:0055085	transmembrane transport	1.13157e-10	1.59695e-08	384	1337
Biological Process	GO:0010468	regulation of gene expression	1.24677e-10	1.73508e-08	931	3650
Biological Process	GO:0023061	signal release	1.2885e-10	1.76859e-08	106	276
Biological Process	GO:0048518	positive regulation of biological process	1.3292e-10	1.79982e-08	1182	4754
Biological Process	GO:0007611	learning or memory	1.98242e-10	2.64851e-08	69	156
Cellular Component	GO:0098936	intrinsic component of postsynaptic membrane	2.06352e-10	6.53783e-09	35	59
Molecular Function	GO:0005267	potassium channel activity	2.38551e-10	4.12611e-08	54	111
Molecular Function	GO:0022843	voltage-gated cation channel activity	2.44977e-10	4.12611e-08	60	129
Biological Process	GO:0045055	regulated exocytosis	3.72232e-10	4.90758e-08	70	161
Cellular Component	GO:0005737	cytoplasm	3.84022e-10	1.18772e-08	2077	9015
Cellular Component	GO:0099055	integral component of postsynaptic membrane	4.45982e-10	1.31992e-08	33	55
Cellular Component	GO:0012505	endomembrane system	4.47087e-10	1.31992e-08	731	2859
Biological Process	GO:0030154	cell differentiation	4.50879e-10	5.86728e-08	746	2869
Biological Process	GO:0098693	regulation of synaptic vesicle cycle	4.9005e-10	6.29526e-08	39	70
Biological Process	GO:0065007	biological regulation	5.04673e-10	6.40104e-08	2559	11114
Molecular Function	GO:0005261	cation channel activity	5.21569e-10	8.19907e-08	110	296
Cellular Component	GO:0060076	excitatory synapse	5.53825e-10	1.59871e-08	20	25
Biological Process	GO:0071804	cellular potassium ion transport	5.94029e-10	7.34835e-08	73	172
Biological Process	GO:0071805	potassium ion transmembrane transport	5.94029e-10	7.34835e-08	73	172
Biological Process	GO:0060078	regulation of postsynaptic membrane potential	6.19598e-10	7.57119e-08	45	87
Cellular Component	GO:0044459	plasma membrane part	6.3915e-10	1.8049e-08	530	1995
Molecular Function	GO:0015079	potassium ion transmembrane transporter activity	6.88511e-10	1.01469e-07	63	141
Cellular Component	GO:0070382	exocytic vesicle	7.72086e-10	2.13391e-08	59	131
Cellular Component	GO:0098948	intrinsic component of postsynaptic specialization membrane	8.74379e-10	2.36629e-08	27	41
Biological Process	GO:0017157	regulation of exocytosis	8.971e-10	1.08301e-07	66	151
Cellular Component	GO:0099634	postsynaptic specialization membrane	8.9857e-10	2.38213e-08	36	64
Biological Process	GO:0006812	cation transport	9.84642e-10	1.17454e-07	284	956
Cellular Component	GO:0099060	integral component of postsynaptic specialization membrane	1.20426e-09	3.12866e-08	26	39
Biological Process	GO:0050789	regulation of biological process	1.23691e-09	1.4581e-07	2409	10420
Biological Process	GO:0097479	synaptic vesicle localization	1.28132e-09	1.49288e-07	51	106
Biological Process	GO:0098660	inorganic ion transmembrane transport	1.33592e-09	1.53861e-07	213	681
Biological Process	GO:0007010	cytoskeleton organization	1.53453e-09	1.74727e-07	336	1168
Biological Process	GO:0065009	regulation of molecular function	1.57291e-09	1.77085e-07	615	2327
Biological Process	GO:0000902	cell morphogenesis	1.66922e-09	1.85839e-07	233	760
Cellular Component	GO:0005856	cytoskeleton	1.67328e-09	4.26194e-08	468	1743
Cellular Component	GO:0044309	neuron spine	1.80361e-09	4.50556e-08	42	82
Biological Process	GO:0007417	central nervous system development	1.85108e-09	2.03822e-07	197	622
Biological Process	GO:0016079	synaptic vesicle exocytosis	1.89305e-09	2.06177e-07	41	78
Cellular Component	GO:0098839	postsynaptic density membrane	2.01553e-09	4.93995e-08	29	47
Biological Process	GO:0050808	synapse organization	2.14891e-09	2.31528e-07	104	281
Molecular Function	GO:0097159	organic cyclic compound binding	2.70552e-09	3.54841e-07	1262	5174
Molecular Function	GO:0008066	glutamate receptor activity	2.70871e-09	3.54841e-07	20	26
Biological Process	GO:2000026	regulation of multicellular organismal development	2.99965e-09	3.1975e-07	404	1452
Biological Process	GO:0050794	regulation of cellular process	3.05508e-09	3.22231e-07	2274	9803
Cellular Component	GO:0015630	microtubule cytoskeleton	3.17433e-09	7.63603e-08	291	1013
Molecular Function	GO:0003690	double-stranded DNA binding	3.44654e-09	4.27734e-07	380	1357
Cellular Component	GO:0005887	integral component of plasma membrane	3.97412e-09	9.38616e-08	290	1011
Cellular Component	GO:0043197	dendritic spine	4.17249e-09	9.67869e-08	40	78
Biological Process	GO:0048489	synaptic vesicle transport	4.29176e-09	4.43334e-07	48	100
Biological Process	GO:0097480	establishment of synaptic vesicle localization	4.29176e-09	4.43334e-07	48	100
Cellular Component	GO:0008021	synaptic vesicle	4.47406e-09	1.01962e-07	52	114
Biological Process	GO:0048519	negative regulation of biological process	4.88695e-09	4.99666e-07	1020	4100
Biological Process	GO:0046903	secretion	5.77946e-09	5.84951e-07	191	607
Biological Process	GO:0016192	vesicle-mediated transport	5.99339e-09	6.00537e-07	330	1157
Cellular Component	GO:0005654	nucleoplasm	6.19728e-09	1.38798e-07	750	2982
Biological Process	GO:0099601	regulation of neurotransmitter receptor activity	6.55193e-09	6.50003e-07	29	48
Biological Process	GO:0051128	regulation of cellular component organization	7.01048e-09	6.88676e-07	505	1882
Molecular Function	GO:0005085	guanyl-nucleotide exchange factor activity	8.1671e-09	9.28359e-07	76	191
Biological Process	GO:0001505	regulation of neurotransmitter levels	8.73252e-09	8.49514e-07	84	218
Molecular Function	GO:0000977	RNA polymerase II regulatory region sequence-specific DNA binding	8.75099e-09	9.28359e-07	323	1134
Molecular Function	GO:0001012	RNA polymerase II regulatory region DNA binding	8.75099e-09	9.28359e-07	323	1134
Cellular Component	GO:0031226	intrinsic component of plasma membrane	9.144e-09	2.01323e-07	302	1068
Molecular Function	GO:0001067	regulatory region nucleic acid binding	9.22788e-09	9.28359e-07	344	1220
Molecular Function	GO:1990837	sequence-specific double-stranded DNA binding	9.64476e-09	9.28359e-07	361	1290
Biological Process	GO:0032412	regulation of ion transmembrane transporter activity	9.72433e-09	9.36901e-07	64	152
Biological Process	GO:1903530	regulation of secretion by cell	9.90923e-09	9.45624e-07	118	338
Molecular Function	GO:0015276	ligand-gated ion channel activity	1.02364e-08	9.28359e-07	57	130
Molecular Function	GO:0022834	ligand-gated channel activity	1.02364e-08	9.28359e-07	57	130
Biological Process	GO:0046928	regulation of neurotransmitter secretion	1.09139e-08	1.03168e-06	34	62
Cellular Component	GO:0031981	nuclear lumen	1.10012e-08	2.38177e-07	834	3363
Molecular Function	GO:0000976	transcription regulatory region sequence-specific DNA binding	1.13778e-08	9.93658e-07	342	1214
Molecular Function	GO:0044212	transcription regulatory region DNA binding	1.2427e-08	1.04653e-06	343	1219
Biological Process	GO:0051588	regulation of neurotransmitter transport	1.28602e-08	1.20429e-06	41	82
Molecular Function	GO:1901363	heterocyclic compound binding	1.45778e-08	1.18533e-06	1239	5103
Biological Process	GO:0008104	protein localization	1.51235e-08	1.40312e-06	481	1791
Cellular Component	GO:0099146	intrinsic component of postsynaptic density membrane	1.65708e-08	3.52877e-07	20	28
Biological Process	GO:0048523	negative regulation of cellular process	1.75679e-08	1.61496e-06	921	3687
Molecular Function	GO:0043565	sequence-specific DNA binding	2.08467e-08	1.63855e-06	383	1389
Cellular Component	GO:0099061	integral component of postsynaptic density membrane	2.08675e-08	4.37208e-07	19	26
Biological Process	GO:0060284	regulation of cell development	2.50838e-08	2.28491e-06	196	637
Biological Process	GO:0019219	regulation of nucleobase-containing compound metabolic process	2.81516e-08	2.54125e-06	833	3310
Molecular Function	GO:0005249	voltage-gated potassium channel activity	2.91294e-08	2.21572e-06	40	81
Biological Process	GO:0051252	regulation of RNA metabolic process	2.96663e-08	2.65407e-06	777	3067
Biological Process	GO:0007626	locomotory behavior	3.02311e-08	2.68067e-06	61	146
Biological Process	GO:0031326	regulation of cellular biosynthetic process	3.08062e-08	2.7077e-06	837	3329
Biological Process	GO:0007612	learning	3.23421e-08	2.81798e-06	44	93
Biological Process	GO:1900449	regulation of glutamate receptor signaling pathway	3.40097e-08	2.93774e-06	22	33
Molecular Function	GO:0043169	cation binding	3.97732e-08	2.93078e-06	731	2877
Biological Process	GO:0033036	macromolecule localization	4.33192e-08	3.7099e-06	548	2088
Biological Process	GO:0009889	regulation of biosynthetic process	5.01046e-08	4.25465e-06	844	3368
Cellular Component	GO:0005813	centrosome	5.03333e-08	1.03782e-06	161	517
Biological Process	GO:0022898	regulation of transmembrane transporter activity	5.26273e-08	4.43131e-06	65	161
Cellular Component	GO:0034705	potassium channel complex	5.76118e-08	1.16934e-06	36	72
Molecular Function	GO:0022824	transmitter-gated ion channel activity	6.07322e-08	4.21196e-06	31	57
Molecular Function	GO:0022835	transmitter-gated channel activity	6.07322e-08	4.21196e-06	31	57
Molecular Function	GO:0032555	purine ribonucleotide binding	6.46508e-08	4.33328e-06	450	1682
Molecular Function	GO:0022832	voltage-gated channel activity	6.6157e-08	4.33328e-06	65	162
Biological Process	GO:0098655	cation transmembrane transport	6.88805e-08	5.75153e-06	221	743
Biological Process	GO:0010975	regulation of neuron projection development	7.16878e-08	5.88928e-06	106	305
Biological Process	GO:0031344	regulation of cell projection organization	7.17058e-08	5.88928e-06	146	453
Molecular Function	GO:0043168	anion binding	7.5166e-08	4.79031e-06	635	2472
Cellular Component	GO:0098982	GABA-ergic synapse	7.84576e-08	1.56794e-06	23	37
Biological Process	GO:1902803	regulation of synaptic vesicle transport	7.94465e-08	6.39013e-06	29	52
Biological Process	GO:2000300	regulation of synaptic vesicle exocytosis	7.94465e-08	6.39013e-06	29	52
Biological Process	GO:0000904	cell morphogenesis involved in differentiation	7.97172e-08	6.39013e-06	165	526
Molecular Function	GO:0015075	ion transmembrane transporter activity	8.18356e-08	4.86827e-06	245	841
Molecular Function	GO:0003700	DNA-binding transcription factor activity	8.21884e-08	4.86827e-06	331	1190
Molecular Function	GO:0017076	purine nucleotide binding	8.25831e-08	4.86827e-06	454	1702
Biological Process	GO:0051046	regulation of secretion	9.22782e-08	7.33832e-06	125	376
Molecular Function	GO:0035639	purine ribonucleoside triphosphate binding	9.25567e-08	5.32314e-06	437	1632
Molecular Function	GO:0019899	enzyme binding	9.65791e-08	5.42222e-06	449	1683
Molecular Function	GO:0032553	ribonucleotide binding	9.93521e-08	5.44819e-06	452	1696
Biological Process	GO:0032409	regulation of transporter activity	9.93656e-08	7.83971e-06	67	170
Biological Process	GO:0000226	microtubule cytoskeleton organization	1.03016e-07	8.06424e-06	164	524
Cellular Component	GO:0030133	transport vesicle	1.06015e-07	2.08657e-06	79	215
Biological Process	GO:0007017	microtubule-based process	1.14219e-07	8.8719e-06	208	696
Molecular Function	GO:0051020	GTPase binding	1.15857e-07	6.20889e-06	128	389
Molecular Function	GO:0005244	voltage-gated ion channel activity	1.25204e-07	6.56068e-06	64	161
Biological Process	GO:0010556	regulation of macromolecule biosynthetic process	1.30688e-07	1.0073e-05	804	3210
Biological Process	GO:1903305	regulation of regulated secretory pathway	1.34727e-07	1.03051e-05	47	106
Biological Process	GO:0120035	regulation of plasma membrane bounded cell projection organization	1.38378e-07	1.05041e-05	143	446
Molecular Function	GO:0022857	transmembrane transporter activity	1.44603e-07	7.28898e-06	299	1065
Molecular Function	GO:0005230	extracellular ligand-gated ion channel activity	1.48255e-07	7.28898e-06	36	73
Molecular Function	GO:0030554	adenyl nucleotide binding	1.48376e-07	7.28898e-06	364	1333
Cellular Component	GO:0099568	cytoplasmic region	1.50607e-07	2.91997e-06	112	337
Biological Process	GO:0007409	axonogenesis	1.53117e-07	1.15356e-05	109	320
Cellular Component	GO:0044444	cytoplasmic part	1.6461e-07	3.14454e-06	1635	7072
Molecular Function	GO:0032559	adenyl ribonucleotide binding	1.677e-07	8.07014e-06	361	1322
Biological Process	GO:2000112	regulation of cellular macromolecule biosynthetic process	1.75324e-07	1.31101e-05	798	3189
Cellular Component	GO:0098688	parallel fiber to Purkinje cell synapse	1.80673e-07	3.40136e-06	10	10
Molecular Function	GO:0005215	transporter activity	1.93286e-07	9.11535e-06	318	1146
Molecular Function	GO:0030695	GTPase regulator activity	2.12239e-07	9.81295e-06	78	211
Biological Process	GO:0051648	vesicle localization	2.12324e-07	1.57591e-05	72	190
Cellular Component	GO:0044422	organelle part	2.17137e-07	4.02944e-06	1678	7279
Biological Process	GO:0051961	negative regulation of nervous system development	2.17972e-07	1.60594e-05	74	197
Biological Process	GO:0098662	inorganic cation transmembrane transport	2.26053e-07	1.65332e-05	189	627
Cellular Component	GO:0005938	cell cortex	2.38627e-07	4.36587e-06	76	208
Biological Process	GO:0060291	long-term synaptic potentiation	2.38793e-07	1.73385e-05	29	54
Molecular Function	GO:0046872	metal ion binding	2.46856e-07	1.1194e-05	704	2790
Molecular Function	GO:0016301	kinase activity	2.68345e-07	1.17369e-05	217	740
Biological Process	GO:0061564	axon development	2.68389e-07	1.93472e-05	116	349
Molecular Function	GO:0000987	proximal promoter sequence-specific DNA binding	2.68784e-07	1.17369e-05	280	994
Cellular Component	GO:0042734	presynaptic membrane	2.79487e-07	5.04241e-06	30	58
Biological Process	GO:1904062	regulation of cation transmembrane transport	2.80271e-07	2.00594e-05	78	212
Cellular Component	GO:0031982	vesicle	2.83571e-07	5.04602e-06	361	1352
Biological Process	GO:0071495	cellular response to endogenous stimulus	2.87622e-07	2.04395e-05	255	892
Biological Process	GO:0051650	establishment of vesicle localization	2.89989e-07	2.04626e-05	69	181
Molecular Function	GO:0008017	microtubule binding	2.94173e-07	1.2612e-05	81	223
Biological Process	GO:0051649	establishment of localization in cell	3.02365e-07	2.11867e-05	401	1494
Molecular Function	GO:0140110	transcription regulator activity	3.15668e-07	1.32219e-05	427	1606
Molecular Function	GO:0022890	inorganic cation transmembrane transporter activity	3.19614e-07	1.32219e-05	173	568
Cellular Component	GO:0005815	microtubule organizing center	3.28241e-07	5.76196e-06	188	638
Cellular Component	GO:0044428	nuclear part	3.65473e-07	6.32999e-06	904	3740
Biological Process	GO:2001141	regulation of RNA biosynthetic process	3.90898e-07	2.72e-05	720	2863
Biological Process	GO:0035249	synaptic transmission, glutamatergic	4.01043e-07	2.77135e-05	29	55
Molecular Function	GO:0015318	inorganic molecular entity transmembrane transporter activity	4.14654e-07	1.68578e-05	230	796
Molecular Function	GO:0000981	DNA-binding transcription factor activity, RNA polymerase II-specific	4.33265e-07	1.71266e-05	309	1118
Molecular Function	GO:0000166	nucleotide binding	4.43055e-07	1.71266e-05	503	1933
Molecular Function	GO:1901265	nucleoside phosphate binding	4.43055e-07	1.71266e-05	503	1933
Cellular Component	GO:0097708	intracellular vesicle	4.594e-07	7.85212e-06	335	1248
Biological Process	GO:0035556	intracellular signal transduction	4.72433e-07	3.24231e-05	540	2089
Biological Process	GO:0007613	memory	4.98442e-07	3.39754e-05	32	64
Biological Process	GO:0006996	organelle organization	5.08728e-07	3.44423e-05	810	3261
Molecular Function	GO:0005524	ATP binding	5.38252e-07	2.0471e-05	348	1282
Biological Process	GO:0060341	regulation of cellular localization	5.69333e-07	3.80772e-05	184	615
Biological Process	GO:0050793	regulation of developmental process	5.70019e-07	3.80772e-05	492	1887
Cellular Component	GO:0031410	cytoplasmic vesicle	6.09554e-07	1.02832e-05	333	1243
Biological Process	GO:2001257	regulation of cation channel activity	6.45105e-07	4.25782e-05	43	98
Molecular Function	GO:0005096	GTPase activator activity	6.45238e-07	2.41503e-05	72	195
Biological Process	GO:0070838	divalent metal ion transport	6.45897e-07	4.25782e-05	110	332
Biological Process	GO:0006355	regulation of transcription, DNA-templated	7.43538e-07	4.86945e-05	716	2857
Biological Process	GO:0051640	organelle localization	7.63149e-07	4.95509e-05	142	454
Biological Process	GO:0030900	forebrain development	7.66506e-07	4.95509e-05	89	256
Molecular Function	GO:0008144	drug binding	7.83661e-07	2.8873e-05	388	1454
Biological Process	GO:1903506	regulation of nucleic acid-templated transcription	7.86013e-07	5.04862e-05	716	2858
Biological Process	GO:0051239	regulation of multicellular organismal process	8.10378e-07	5.17196e-05	576	2252
Biological Process	GO:0009966	regulation of signal transduction	8.26105e-07	5.22915e-05	565	2205
Biological Process	GO:0001764	neuron migration	8.29775e-07	5.22915e-05	49	118
Cellular Component	GO:0033267	axon part	9.82778e-07	1.62318e-05	60	158
Cellular Component	GO:0043235	receptor complex	9.87152e-07	1.62318e-05	109	337
Biological Process	GO:0048791	calcium ion-regulated exocytosis of neurotransmitter	1.02131e-06	6.39593e-05	9	9
Biological Process	GO:0072511	divalent inorganic cation transport	1.05658e-06	6.5757e-05	110	335
Biological Process	GO:0007214	gamma-aminobutyric acid signaling pathway	1.11469e-06	6.89458e-05	16	23
Cellular Component	GO:0044430	cytoskeletal part	1.11919e-06	1.81728e-05	359	1361
Cellular Component	GO:0008076	voltage-gated potassium channel complex	1.15291e-06	1.84892e-05	31	64
Molecular Function	GO:0016773	phosphotransferase activity, alcohol group as acceptor	1.22087e-06	4.42894e-05	195	666
Biological Process	GO:0016358	dendrite development	1.24605e-06	7.65976e-05	57	146
Biological Process	GO:0060322	head development	1.31102e-06	8.01004e-05	149	485
Molecular Function	GO:0016772	transferase activity, transferring phosphorus-containing groups	1.39921e-06	4.999e-05	249	885
Cellular Component	GO:0031974	membrane-enclosed lumen	1.41919e-06	2.19452e-05	879	3655
Cellular Component	GO:0043233	organelle lumen	1.41919e-06	2.19452e-05	879	3655
Cellular Component	GO:0070013	intracellular organelle lumen	1.41919e-06	2.19452e-05	879	3655
Biological Process	GO:0007420	brain development	1.42246e-06	8.63821e-05	139	447
Cellular Component	GO:0031252	cell leading edge	1.43598e-06	2.19452e-05	93	279
Molecular Function	GO:0000978	RNA polymerase II proximal promoter sequence-specific DNA binding	1.52668e-06	5.373e-05	272	980
Biological Process	GO:0051962	positive regulation of nervous system development	1.57275e-06	9.47776e-05	108	330
Biological Process	GO:0070507	regulation of microtubule cytoskeleton organization	1.57963e-06	9.47776e-05	62	164
Biological Process	GO:0032774	RNA biosynthetic process	1.67046e-06	9.96311e-05	746	3003
Molecular Function	GO:0060589	nucleoside-triphosphatase regulator activity	1.69531e-06	5.87875e-05	85	246
Biological Process	GO:0060627	regulation of vesicle-mediated transport	1.75853e-06	0.000104263	115	357
Biological Process	GO:0050768	negative regulation of neurogenesis	1.83928e-06	0.000108409	67	182
Molecular Function	GO:0008324	cation transmembrane transporter activity	1.86809e-06	6.38398e-05	186	634
Biological Process	GO:0015672	monovalent inorganic cation transport	2.05178e-06	0.000120227	137	442
Molecular Function	GO:0099095	ligand-gated anion channel activity	2.12587e-06	7.16113e-05	13	17
Molecular Function	GO:0036094	small molecule binding	2.47138e-06	8.20778e-05	576	2274
Cellular Component	GO:0098685	Schaffer collateral - CA1 synapse	2.64928e-06	4.00165e-05	28	57
Biological Process	GO:0010959	regulation of metal ion transport	2.65785e-06	0.000154835	80	230
Cellular Component	GO:0098686	hippocampal mossy fiber to CA3 synapse	2.78643e-06	4.16043e-05	15	22
Biological Process	GO:0043087	regulation of GTPase activity	2.91377e-06	0.000168763	112	349
Biological Process	GO:0071417	cellular response to organonitrogen compound	3.01089e-06	0.000173386	113	353
Biological Process	GO:0006351	transcription, DNA-templated	3.16426e-06	0.000181176	740	2989
Biological Process	GO:0097659	nucleic acid-templated transcription	3.33073e-06	0.000189624	740	2990
Biological Process	GO:0051966	regulation of synaptic transmission, glutamatergic	3.38239e-06	0.000191241	21	37
Biological Process	GO:0009893	positive regulation of metabolic process	3.39729e-06	0.000191241	710	2859
Biological Process	GO:0016070	RNA metabolic process	3.52408e-06	0.000197269	938	3865
Cellular Component	GO:0031253	cell projection membrane	3.85028e-06	5.68354e-05	64	178
Biological Process	GO:0006468	protein phosphorylation	4.51749e-06	0.000251474	401	1531
Cellular Component	GO:0008328	ionotropic glutamate receptor complex	4.91442e-06	7.17284e-05	22	41
Cellular Component	GO:0005794	Golgi apparatus	4.98087e-06	7.18906e-05	275	1024
Biological Process	GO:0009719	response to endogenous stimulus	5.09208e-06	0.000281893	268	976
Cellular Component	GO:0005802	trans-Golgi network	5.7097e-06	8.14962e-05	59	162
Cellular Component	GO:0098878	neurotransmitter receptor complex	5.77187e-06	8.14962e-05	24	47
Molecular Function	GO:0004970	ionotropic glutamate receptor activity	6.13112e-06	0.000200794	13	18
Biological Process	GO:0010604	positive regulation of macromolecule metabolic process	6.81832e-06	0.000375382	655	2632
Molecular Function	GO:0098960	postsynaptic neurotransmitter receptor activity	7.51043e-06	0.000242597	23	44
Cellular Component	GO:0044448	cell cortex part	8.33376e-06	0.000116404	52	139
Biological Process	GO:0032870	cellular response to hormone stimulus	9.12533e-06	0.000499649	124	403
Molecular Function	GO:0005237	inhibitory extracellular ligand-gated ion channel activity	9.29941e-06	0.000296324	10	12
Biological Process	GO:0043412	macromolecule modification	9.69193e-06	0.000527789	848	3488
Biological Process	GO:0090304	nucleic acid metabolic process	1.02201e-05	0.000551731	1034	4317
Biological Process	GO:0051656	establishment of organelle localization	1.02417e-05	0.000551731	110	350
Biological Process	GO:0042063	gliogenesis	1.03751e-05	0.000554588	70	201
Biological Process	GO:0006464	cellular protein modification process	1.04608e-05	0.000554588	811	3326
Biological Process	GO:0036211	protein modification process	1.04608e-05	0.000554588	811	3326
Biological Process	GO:0032869	cellular response to insulin stimulus	1.06153e-05	0.000559817	53	141
Biological Process	GO:1901699	cellular response to nitrogen compound	1.14693e-05	0.000601689	122	397
Molecular Function	GO:0004672	protein kinase activity	1.16874e-05	0.000367453	164	563
Cellular Component	GO:0031256	leading edge membrane	1.20381e-05	0.000166356	39	96
Biological Process	GO:0006357	regulation of transcription by RNA polymerase II	1.20634e-05	0.000629558	535	2121
Biological Process	GO:0007264	small GTPase mediated signal transduction	1.2348e-05	0.000641075	112	359
Biological Process	GO:0051173	positive regulation of nitrogen compound metabolic process	1.34166e-05	0.000691606	622	2501
Biological Process	GO:0016310	phosphorylation	1.34594e-05	0.000691606	478	1877
Biological Process	GO:0010243	response to organonitrogen compound	1.55226e-05	0.000793552	158	541
Molecular Function	GO:0004890	GABA-A receptor activity	1.55594e-05	0.000482751	13	19
Biological Process	GO:0006376	mRNA splice site selection	1.57693e-05	0.000802075	13	19
Molecular Function	GO:0003677	DNA binding	1.5837e-05	0.000483622	514	2038
Molecular Function	GO:0016740	transferase activity	1.61002e-05	0.000483622	540	2151
Molecular Function	GO:0003779	actin binding	1.62028e-05	0.000483622	115	373
Biological Process	GO:0030534	adult behavior	1.62257e-05	0.000821118	44	112
Molecular Function	GO:1904315	transmitter-gated ion channel activity involved in regulation of postsynaptic membrane potential	1.71068e-05	0.000504224	21	40
Biological Process	GO:0007416	synapse assembly	1.72459e-05	0.000868361	46	119
Cellular Component	GO:0005874	microtubule	1.76021e-05	0.000240686	90	283
Biological Process	GO:0048813	dendrite morphogenesis	1.84688e-05	0.000925287	36	86
Biological Process	GO:0070925	organelle assembly	2.04243e-05	0.00101817	201	717
Biological Process	GO:0060079	excitatory postsynaptic potential	2.07044e-05	0.00102506	27	58
Biological Process	GO:0045666	positive regulation of neuron differentiation	2.07673e-05	0.00102506	72	212
Biological Process	GO:0070296	sarcoplasmic reticulum calcium ion transport	2.09823e-05	0.0010306	12	17
Biological Process	GO:0050790	regulation of catalytic activity	2.13092e-05	0.00103557	462	1816
Biological Process	GO:0023056	positive regulation of signaling	2.13637e-05	0.00103557	333	1266
Biological Process	GO:0031325	positive regulation of cellular metabolic process	2.13934e-05	0.00103557	651	2637
Cellular Component	GO:0030672	synaptic vesicle membrane	2.20476e-05	0.000295256	25	53
Cellular Component	GO:0099501	exocytic vesicle membrane	2.20476e-05	0.000295256	25	53
Biological Process	GO:0006796	phosphate-containing compound metabolic process	2.23172e-05	0.00107509	654	2651
Molecular Function	GO:0005516	calmodulin binding	2.29548e-05	0.000668239	40	100
Biological Process	GO:0006366	transcription by RNA polymerase II	2.36394e-05	0.00113334	549	2194
Biological Process	GO:0006928	movement of cell or subcellular component	2.44784e-05	0.00116797	409	1591
Cellular Component	GO:0099503	secretory vesicle	2.47987e-05	0.00032871	100	324
Molecular Function	GO:0016917	GABA receptor activity	2.51043e-05	0.000721902	14	22
Biological Process	GO:0010647	positive regulation of cell communication	2.53035e-05	0.00120162	331	1260
Biological Process	GO:2000311	regulation of AMPA receptor activity	2.54582e-05	0.00120326	14	22
Cellular Component	GO:0034707	chloride channel complex	2.66905e-05	0.000350212	18	33
Biological Process	GO:0006816	calcium ion transport	2.71493e-05	0.00127717	93	292
Cellular Component	GO:0032590	dendrite membrane	2.77135e-05	0.000359998	15	25
Biological Process	GO:0034613	cellular protein localization	2.87428e-05	0.00134581	353	1355
Cellular Component	GO:0031045	dense core granule	3.08198e-05	0.000396385	9	11
Biological Process	GO:1901653	cellular response to peptide	3.147e-05	0.00146665	70	207
Biological Process	GO:0070727	cellular macromolecule localization	3.22685e-05	0.00149119	354	1361
Biological Process	GO:0048583	regulation of response to stimulus	3.22942e-05	0.00149119	718	2940
Biological Process	GO:0001956	positive regulation of neurotransmitter secretion	3.27874e-05	0.00150702	10	13
Biological Process	GO:0032886	regulation of microtubule-based process	3.29802e-05	0.00150895	65	189
Cellular Component	GO:0044446	intracellular organelle part	3.33405e-05	0.000424602	1597	7034
Cellular Component	GO:0044304	main axon	3.47778e-05	0.000438605	16	28
Biological Process	GO:0035235	ionotropic glutamate receptor signaling pathway	3.61095e-05	0.00164463	13	20
Molecular Function	GO:0022851	GABA-gated chloride ion channel activity	3.61415e-05	0.00102677	9	11
Biological Process	GO:0043547	positive regulation of GTPase activity	3.63752e-05	0.00164923	93	294
Biological Process	GO:0022607	cellular component assembly	3.70379e-05	0.00167171	570	2294
Biological Process	GO:0031644	regulation of neurological system process	3.79531e-05	0.00170533	30	69
Biological Process	GO:0006793	phosphorus metabolic process	3.95339e-05	0.00176844	657	2676
Biological Process	GO:0099054	presynapse assembly	3.9749e-05	0.00177016	19	36
Biological Process	GO:0021537	telencephalon development	4.06385e-05	0.00180176	60	172
Cellular Component	GO:0032589	neuron projection membrane	4.07822e-05	0.000509385	17	31
Cellular Component	GO:0032281	AMPA glutamate receptor complex	4.12348e-05	0.000510133	14	23
Molecular Function	GO:0019905	syntaxin binding	4.29475e-05	0.0012056	27	60
Molecular Function	GO:0099529	neurotransmitter receptor activity involved in regulation of postsynaptic membrane potential	4.45815e-05	0.00123674	21	42
Biological Process	GO:0010721	negative regulation of cell development	4.46671e-05	0.00197165	70	209
Biological Process	GO:0035418	protein localization to synapse	4.54109e-05	0.00199569	21	42
Biological Process	GO:0050433	regulation of catecholamine secretion	5.20987e-05	0.0022796	14	23
Molecular Function	GO:0000149	SNARE binding	5.25564e-05	0.00144102	37	93
Cellular Component	GO:0098889	intrinsic component of presynaptic membrane	5.26684e-05	0.000645436	15	26
Biological Process	GO:0098742	cell-cell adhesion via plasma-membrane adhesion molecules	5.29075e-05	0.00230493	61	177
Biological Process	GO:0048168	regulation of neuronal synaptic plasticity	5.33267e-05	0.00231313	17	31
Biological Process	GO:0010469	regulation of signaling receptor activity	5.50673e-05	0.00237834	42	110
Biological Process	GO:1990830	cellular response to leukemia inhibitory factor	6.25374e-05	0.00268938	32	77
Biological Process	GO:0045595	regulation of cell differentiation	6.5728e-05	0.00281451	330	1270
Biological Process	GO:0050769	positive regulation of neurogenesis	6.69877e-05	0.00282162	89	283
Biological Process	GO:0006814	sodium ion transport	6.70209e-05	0.00282162	59	171
Biological Process	GO:0051590	positive regulation of neurotransmitter transport	6.72055e-05	0.00282162	15	26
Biological Process	GO:0051932	synaptic transmission, GABAergic	6.72055e-05	0.00282162	15	26
Biological Process	GO:0006139	nucleobase-containing compound metabolic process	6.73022e-05	0.00282162	1136	4823
Cellular Component	GO:0016605	PML body	6.75277e-05	0.000819799	30	72
Biological Process	GO:0021885	forebrain cell migration	6.80135e-05	0.00283957	25	55
Biological Process	GO:0022029	telencephalon cell migration	6.99521e-05	0.002905	24	52
Biological Process	GO:0032868	response to insulin	7.01607e-05	0.002905	57	164
Biological Process	GO:0098661	inorganic anion transmembrane transport	7.26672e-05	0.0029964	30	71
Cellular Component	GO:0030863	cortical cytoskeleton	7.35756e-05	0.000884951	35	89
Cellular Component	GO:1902711	GABA-A receptor complex	7.72203e-05	0.000920267	10	14
Biological Process	GO:0045665	negative regulation of neuron differentiation	7.78835e-05	0.00319626	51	143
Biological Process	GO:0031345	negative regulation of cell projection organization	7.8152e-05	0.00319626	41	108
Molecular Function	GO:0097367	carbohydrate derivative binding	7.85636e-05	0.00212934	489	1959
Cellular Component	GO:0150034	distal axon	7.87544e-05	0.000930018	39	103
Cellular Component	GO:0048786	presynaptic active zone	7.9892e-05	0.000934952	20	41
Biological Process	GO:1990823	response to leukemia inhibitory factor	8.42604e-05	0.00343207	32	78
Biological Process	GO:0009725	response to hormone	8.49266e-05	0.00344352	138	477
Biological Process	GO:0022603	regulation of anatomical structure morphogenesis	8.52287e-05	0.00344352	200	729
Molecular Function	GO:0015077	monovalent inorganic cation transmembrane transporter activity	8.89681e-05	0.00238394	109	363
Biological Process	GO:0000245	spliceosomal complex assembly	9.87962e-05	0.00397565	18	35
Biological Process	GO:0001662	behavioral fear response	0.000100161	0.00399846	14	24
Biological Process	GO:0015800	acidic amino acid transport	0.000100161	0.00399846	14	24
Biological Process	GO:0060996	dendritic spine development	0.000101817	0.00404845	24	53
Biological Process	GO:0071375	cellular response to peptide hormone stimulus	0.000103315	0.00409175	60	177
Molecular Function	GO:0019783	ubiquitin-like protein-specific protease activity	0.000104266	0.00276245	38	99
Molecular Function	GO:0005543	phospholipid binding	0.00010556	0.00276567	116	392
Biological Process	GO:0010038	response to metal ion	0.000109559	0.00430119	61	181
Biological Process	GO:0014046	dopamine secretion	0.00011008	0.00430119	12	19
Biological Process	GO:0014059	regulation of dopamine secretion	0.00011008	0.00430119	12	19
Biological Process	GO:0040011	locomotion	0.00011032	0.00430119	363	1419
Biological Process	GO:0034654	nucleobase-containing compound biosynthetic process	0.00011322	0.00439714	818	3412
Molecular Function	GO:0016647	oxidoreductase activity, acting on the CH-NH group of donors, oxygen as acceptor	0.000116668	0.0030231	9	12
Biological Process	GO:1901652	response to peptide	0.000121236	0.0046903	79	249
Biological Process	GO:0099565	chemical synaptic transmission, postsynaptic	0.000122963	0.00473882	27	63
Cellular Component	GO:0031984	organelle subcompartment	0.000123891	0.00143692	243	930
Biological Process	GO:0044087	regulation of cellular component biogenesis	0.000134218	0.00515275	204	751
Biological Process	GO:0050773	regulation of dendrite development	0.00013575	0.00519167	33	83
Biological Process	GO:2001222	regulation of neuron migration	0.000137677	0.00524532	16	30
Biological Process	GO:0072507	divalent inorganic cation homeostasis	0.000139076	0.00526445	100	331
Biological Process	GO:0099171	presynaptic modulation of chemical synaptic transmission	0.00013923	0.00526445	8	10
Cellular Component	GO:0098791	Golgi subcompartment	0.000139529	0.00160397	126	442
Biological Process	GO:0098935	dendritic transport	0.00014233	0.00536145	7	8
Molecular Function	GO:0008047	enzyme activator activity	0.000143527	0.00366212	109	367
Molecular Function	GO:0004674	protein serine/threonine kinase activity	0.000144435	0.00366212	110	371
Molecular Function	GO:0099094	ligand-gated cation channel activity	0.000148555	0.00372653	37	97
Biological Process	GO:0072503	cellular divalent inorganic cation homeostasis	0.000149895	0.00562526	96	316
Biological Process	GO:0008306	associative learning	0.000152437	0.00569932	23	51
Cellular Component	GO:0098797	plasma membrane protein complex	0.000152529	0.00173803	128	451
Biological Process	GO:0036465	synaptic vesicle recycling	0.000157727	0.00587518	22	48
Biological Process	GO:0071407	cellular response to organic cyclic compound	0.000160779	0.00596667	92	301
Biological Process	GO:0099172	presynapse organization	0.00016205	0.00599167	19	39
Biological Process	GO:0010976	positive regulation of neuron projection development	0.000164744	0.00606889	53	154
Biological Process	GO:0033043	regulation of organelle organization	0.000170311	0.00625097	264	1005
Biological Process	GO:0070588	calcium ion transmembrane transport	0.000177099	0.00647638	72	225
Biological Process	GO:0051130	positive regulation of cellular component organization	0.000179182	0.00652876	241	909
Biological Process	GO:0002209	behavioral defense response	0.000182414	0.00659851	14	25
Biological Process	GO:0050432	catecholamine secretion	0.000182414	0.00659851	14	25
Biological Process	GO:0048646	anatomical structure formation involved in morphogenesis	0.000183481	0.00661323	223	834
Biological Process	GO:0010001	glial cell differentiation	0.000185548	0.00666376	52	151
Cellular Component	GO:1902710	GABA receptor complex	0.000187494	0.00211786	10	15
Biological Process	GO:0071902	positive regulation of protein serine/threonine kinase activity	0.000192803	0.0068996	70	218
Molecular Function	GO:0030594	neurotransmitter receptor activity	0.000192803	0.00478558	41	112
Biological Process	GO:0044093	positive regulation of molecular function	0.00019354	0.00690132	318	1236
Biological Process	GO:0046483	heterocycle metabolic process	0.000199233	0.00707914	1154	4935
Biological Process	GO:0019438	aromatic compound biosynthetic process	0.000200788	0.00710918	830	3480
Biological Process	GO:0043434	response to peptide hormone	0.000202089	0.00713004	67	207
Biological Process	GO:0031399	regulation of protein modification process	0.00020479	0.00719998	361	1421
Biological Process	GO:0046907	intracellular transport	0.000210535	0.00737609	309	1199
Biological Process	GO:0035295	tube development	0.000211461	0.00738273	212	790
Biological Process	GO:0006725	cellular aromatic compound metabolic process	0.000215109	0.007484	1165	4987
Biological Process	GO:0006835	dicarboxylic acid transport	0.000217856	0.0075273	23	52
Biological Process	GO:1900076	regulation of cellular response to insulin stimulus	0.000217856	0.0075273	23	52
Biological Process	GO:0045956	positive regulation of calcium ion-dependent exocytosis	0.000223289	0.00768851	10	15
Biological Process	GO:0055074	calcium ion homeostasis	0.000232664	0.00798387	91	300
Biological Process	GO:0048814	regulation of dendrite morphogenesis	0.000236955	0.00810339	21	46
Biological Process	GO:1903532	positive regulation of secretion by cell	0.000238209	0.00811854	53	156
Biological Process	GO:0035637	multicellular organismal signaling	0.000240974	0.00818494	35	92
Biological Process	GO:0010035	response to inorganic substance	0.000241978	0.00819129	85	277
Biological Process	GO:0009755	hormone-mediated signaling pathway	0.000246599	0.00831961	48	138
Biological Process	GO:0048511	rhythmic process	0.000255954	0.00860625	61	186
Biological Process	GO:0140029	exocytic process	0.000268416	0.00899508	25	59
Biological Process	GO:0010737	protein kinase A signaling	0.000274957	0.00918355	13	23
Biological Process	GO:0006874	cellular calcium ion homeostasis	0.000288016	0.00958736	88	290
Biological Process	GO:0048017	inositol lipid-mediated signaling	0.00028896	0.00958736	45	128
Molecular Function	GO:0005509	calcium ion binding	0.000306009	0.00751634	167	609
Biological Process	GO:1902476	chloride transmembrane transport	0.000306819	0.0101463	23	53
Biological Process	GO:0048709	oligodendrocyte differentiation	0.000310486	0.0101722	27	66
Biological Process	GO:0051298	centrosome duplication	0.000310486	0.0101722	27	66
Biological Process	GO:0044057	regulation of system process	0.000310649	0.0101722	95	318
Biological Process	GO:0018130	heterocycle biosynthetic process	0.000314712	0.0102717	826	3474
Biological Process	GO:1901214	regulation of neuron death	0.000318046	0.0103227	55	165
Biological Process	GO:0043170	macromolecule metabolic process	0.000319342	0.0103227	1904	8381
Biological Process	GO:0007169	transmembrane receptor protein tyrosine kinase signaling pathway	0.000319365	0.0103227	134	474
Molecular Function	GO:0005242	inward rectifier potassium channel activity	0.000323146	0.00785544	11	18
Biological Process	GO:0048015	phosphatidylinositol-mediated signaling	0.000325169	0.0104567	44	125
Biological Process	GO:0035640	exploration behavior	0.00032664	0.0104567	11	18
Biological Process	GO:1904861	excitatory synapse assembly	0.00032664	0.0104567	11	18
Cellular Component	GO:0099056	integral component of presynaptic membrane	0.000341029	0.00381894	12	21
Biological Process	GO:0021953	central nervous system neuron differentiation	0.000341143	0.0108861	50	147
Biological Process	GO:0044260	cellular macromolecule metabolic process	0.000342511	0.0108951	1640	7167
Biological Process	GO:0010628	positive regulation of gene expression	0.000343694	0.0108981	413	1655
Biological Process	GO:0048747	muscle fiber development	0.000356105	0.0112561	20	44
Cellular Component	GO:0044306	neuron projection terminus	0.000365508	0.00405808	21	48
Biological Process	GO:0043266	regulation of potassium ion transport	0.000366584	0.0115509	25	60
Biological Process	GO:0051952	regulation of amine transport	0.000372976	0.0117154	18	38
Biological Process	GO:0019220	regulation of phosphate metabolic process	0.000405089	0.0126448	344	1360
Biological Process	GO:0051174	regulation of phosphorus metabolic process	0.000405089	0.0126448	344	1360
Biological Process	GO:0006598	polyamine catabolic process	0.000413178	0.0128562	8	11
Biological Process	GO:0007616	long-term memory	0.000414425	0.0128562	12	21
Biological Process	GO:0016477	cell migration	0.000432718	0.0133822	291	1134
Cellular Component	GO:0034704	calcium channel complex	0.000434015	0.00477785	23	55
Biological Process	GO:0051493	regulation of cytoskeleton organization	0.00044095	0.0135948	127	449
Molecular Function	GO:0005254	chloride channel activity	0.00044471	0.0106764	26	64
Cellular Component	GO:0099738	cell cortex region	0.000447956	0.00488987	16	33
Molecular Function	GO:0030165	PDZ domain binding	0.000448247	0.0106764	22	51
Biological Process	GO:0071248	cellular response to metal ion	0.000463396	0.014243	41	116
Molecular Function	GO:0045159	myosin II binding	0.000467939	0.011034	5	5
Biological Process	GO:0071702	organic substance transport	0.000470369	0.0143769	424	1709
Biological Process	GO:0010571	positive regulation of nuclear cell cycle DNA replication	0.000470621	0.0143769	5	5
Biological Process	GO:1905515	non-motile cilium assembly	0.00048494	0.0147693	21	48
Biological Process	GO:1901362	organic cyclic compound biosynthetic process	0.000488475	0.0147854	843	3562
Biological Process	GO:0051592	response to calcium ion	0.000489133	0.0147854	35	95
Molecular Function	GO:0015085	calcium ion transmembrane transporter activity	0.000490004	0.0114399	42	120
Biological Process	GO:0048870	cell motility	0.00049137	0.0147854	319	1256
Biological Process	GO:0051674	localization of cell	0.00049137	0.0147854	319	1256
Biological Process	GO:0031328	positive regulation of cellular biosynthetic process	0.000492975	0.0147892	383	1532
Biological Process	GO:0032880	regulation of protein localization	0.000494817	0.0148002	159	581
Cellular Component	GO:0044431	Golgi apparatus part	0.000509829	0.00551889	133	484
Biological Process	GO:1902115	regulation of organelle assembly	0.000514369	0.0153241	51	153
Molecular Function	GO:0001640	adenylate cyclase inhibiting G protein-coupled glutamate receptor activity	0.000516093	0.011815	7	9
Molecular Function	GO:0098988	G protein-coupled glutamate receptor activity	0.000516093	0.011815	7	9
Biological Process	GO:0035725	sodium ion transmembrane transport	0.000516501	0.0153241	45	131
Cellular Component	GO:0033270	paranode region of axon	0.000516913	0.00554934	6	7
Biological Process	GO:0007196	adenylate cyclase-inhibiting G protein-coupled glutamate receptor signaling pathway	0.000519979	0.0153241	7	9
Biological Process	GO:0015812	gamma-aminobutyric acid transport	0.000519979	0.0153241	7	9
Biological Process	GO:2000846	regulation of corticosteroid hormone secretion	0.000519979	0.0153241	7	9
Molecular Function	GO:0015081	sodium ion transmembrane transporter activity	0.00052855	0.0119839	43	124
Biological Process	GO:0019226	transmission of nerve impulse	0.000535366	0.0156853	19	42
Biological Process	GO:0097120	receptor localization to synapse	0.000535366	0.0156853	19	42
Biological Process	GO:0071241	cellular response to inorganic substance	0.000542626	0.0158071	43	124
Biological Process	GO:0043549	regulation of kinase activity	0.000542678	0.0158071	173	640
Molecular Function	GO:0019894	kinesin binding	0.000547694	0.0122996	15	30
Biological Process	GO:1990573	potassium ion import across plasma membrane	0.00055377	0.0160834	18	39
Molecular Function	GO:0008188	neuropeptide receptor activity	0.000556917	0.0123888	17	36
Biological Process	GO:0051093	negative regulation of developmental process	0.000568929	0.0164759	188	703
Molecular Function	GO:0008503	benzodiazepine receptor activity	0.000575841	0.0125725	6	7
Molecular Function	GO:0034596	phosphatidylinositol phosphate 4-phosphatase activity	0.000575841	0.0125725	6	7
Biological Process	GO:0070997	neuron death	0.000578681	0.0165408	62	195
Biological Process	GO:0031340	positive regulation of vesicle fusion	0.000579662	0.0165408	6	7
Biological Process	GO:0050774	negative regulation of dendrite morphogenesis	0.000579662	0.0165408	6	7
Biological Process	GO:0099509	regulation of presynaptic cytosolic calcium ion concentration	0.000579662	0.0165408	6	7
Biological Process	GO:0090174	organelle membrane fusion	0.000582725	0.0165408	29	75
Biological Process	GO:0098659	inorganic cation import across plasma membrane	0.000582725	0.0165408	29	75
Biological Process	GO:0099587	inorganic ion import across plasma membrane	0.000582725	0.0165408	29	75
Biological Process	GO:0007156	homophilic cell adhesion via plasma membrane adhesion molecules	0.000586854	0.0165642	39	110
Biological Process	GO:0007224	smoothened signaling pathway	0.000586854	0.0165642	39	110
Cellular Component	GO:0030658	transport vesicle membrane	0.000589711	0.00627898	34	94
Cellular Component	GO:0098563	intrinsic component of synaptic vesicle membrane	0.000598501	0.00632076	9	14
Biological Process	GO:0045935	positive regulation of nucleobase-containing compound metabolic process	0.000615881	0.0173346	382	1532
Molecular Function	GO:0017075	syntaxin-1 binding	0.000617905	0.0133672	11	19
Cellular Component	GO:0044450	microtubule organizing center part	0.000628769	0.00658686	64	207
Biological Process	GO:0043085	positive regulation of catalytic activity	0.000638932	0.0179331	251	970
Biological Process	GO:0051047	positive regulation of secretion	0.000665683	0.0186317	57	177
Biological Process	GO:1990778	protein localization to cell periphery	0.000667939	0.0186427	75	246
Biological Process	GO:0071705	nitrogen compound transport	0.00067496	0.0187864	346	1378
Biological Process	GO:2001023	regulation of response to drug	0.000677462	0.0188038	21	49
Biological Process	GO:0046879	hormone secretion	0.000688993	0.019071	58	181
Biological Process	GO:0014808	release of sequestered calcium ion into cytosol by sarcoplasmic reticulum	0.000698997	0.0192416	9	14
Biological Process	GO:1900078	positive regulation of cellular response to insulin stimulus	0.000698997	0.0192416	9	14
Biological Process	GO:1901360	organic cyclic compound metabolic process	0.000702882	0.0192955	1188	5128
Biological Process	GO:0009891	positive regulation of biosynthetic process	0.000716117	0.0196052	385	1548
Biological Process	GO:0033555	multicellular organismal response to stress	0.000723301	0.0197479	20	46
Biological Process	GO:1901698	response to nitrogen compound	0.000729373	0.0198596	168	623
Biological Process	GO:0048488	synaptic vesicle endocytosis	0.00076658	0.0207598	19	43
Biological Process	GO:0140238	presynaptic endocytosis	0.00076658	0.0207598	19	43
Cellular Component	GO:0098588	bounding membrane of organelle	0.00078592	0.00810514	259	1027
Cellular Component	GO:0005911	cell-cell junction	0.000786179	0.00810514	88	304
Biological Process	GO:0008344	adult locomotory behavior	0.000791346	0.0212606	26	66
Biological Process	GO:0031110	regulation of microtubule polymerization or depolymerization	0.000791346	0.0212606	26	66
Biological Process	GO:0071383	cellular response to steroid hormone stimulus	0.000791436	0.0212606	43	126
Biological Process	GO:0038179	neurotrophin signaling pathway	0.00080558	0.0215826	13	25
Cellular Component	GO:0016604	nuclear body	0.000812772	0.00831331	166	628
Biological Process	GO:0010467	gene expression	0.000813587	0.0217165	1117	4811
Biological Process	GO:0045859	regulation of protein kinase activity	0.000814912	0.0217165	151	554
Biological Process	GO:0044085	cellular component biogenesis	0.000822593	0.0218631	604	2512
Biological Process	GO:0009306	protein secretion	0.0008331	0.0219954	65	209
Biological Process	GO:0031023	microtubule organizing center organization	0.000835214	0.0219954	41	119
Biological Process	GO:0043523	regulation of neuron apoptotic process	0.000835214	0.0219954	41	119
Biological Process	GO:1901016	regulation of potassium ion transmembrane transporter activity	0.000836351	0.0219954	17	37
Biological Process	GO:1901379	regulation of potassium ion transmembrane transport	0.000860502	0.0225713	22	53
Biological Process	GO:0000187	activation of MAPK activity	0.000863188	0.0225826	32	87
Cellular Component	GO:0044298	cell body membrane	0.00087254	0.00885491	8	12
Molecular Function	GO:0019901	protein kinase binding	0.000905376	0.0193133	135	490
Molecular Function	GO:0003729	mRNA binding	0.00090915	0.0193133	72	237
Biological Process	GO:0048513	animal organ development	0.000913753	0.023815	586	2435
Biological Process	GO:0032386	regulation of intracellular transport	0.000915049	0.023815	81	272
Biological Process	GO:0015698	inorganic anion transport	0.000917768	0.0238239	49	149
Biological Process	GO:0006906	vesicle fusion	0.000928074	0.0240292	27	70
Biological Process	GO:0006821	chloride transport	0.000941163	0.0243053	35	98
Biological Process	GO:0051480	regulation of cytosolic calcium ion concentration	0.00095602	0.0246255	65	210
Biological Process	GO:1903169	regulation of calcium ion transmembrane transport	0.000967565	0.024859	31	84
Biological Process	GO:0010880	regulation of release of sequestered calcium ion into cytosol by sarcoplasmic reticulum	0.00100396	0.0255971	8	12
Biological Process	GO:0035641	locomotory exploration behavior	0.00100396	0.0255971	8	12
Biological Process	GO:2000463	positive regulation of excitatory postsynaptic potential	0.00100396	0.0255971	8	12
Cellular Component	GO:0005891	voltage-gated calcium channel complex	0.0010095	0.0100962	16	35
Cellular Component	GO:0012506	vesicle membrane	0.0010104	0.0100962	75	254
Biological Process	GO:1901701	cellular response to oxygen-containing compound	0.00101958	0.0258915	183	690
Biological Process	GO:0072657	protein localization to membrane	0.00102067	0.0258915	113	401
Biological Process	GO:0046887	positive regulation of hormone secretion	0.00103058	0.0260769	26	67
Biological Process	GO:0006820	anion transport	0.00103487	0.0261194	144	528
Biological Process	GO:0002790	peptide secretion	0.00106912	0.0269098	72	238
Biological Process	GO:0072359	circulatory system development	0.00107341	0.0269098	204	779
Biological Process	GO:0022604	regulation of cell morphogenesis	0.00107425	0.0269098	96	333
Biological Process	GO:0010107	potassium ion import	0.00107854	0.0269501	19	44
Biological Process	GO:1903531	negative regulation of secretion by cell	0.00108419	0.0270238	30	81
Molecular Function	GO:0035254	glutamate receptor binding	0.00110609	0.0232872	11	20
Biological Process	GO:0033674	positive regulation of kinase activity	0.00110995	0.0275972	115	410
Biological Process	GO:0046883	regulation of hormone secretion	0.00111592	0.027677	46	139
Biological Process	GO:0051345	positive regulation of hydrolase activity	0.00113602	0.0281061	143	525
Biological Process	GO:0021795	cerebral cortex cell migration	0.00114815	0.028336	18	41
Biological Process	GO:0010629	negative regulation of gene expression	0.00115371	0.0284034	351	1410
Biological Process	GO:0051254	positive regulation of RNA metabolic process	0.00117373	0.0287824	344	1380
Biological Process	GO:0034248	regulation of cellular amide metabolic process	0.00117485	0.0287824	84	286
Biological Process	GO:0031109	microtubule polymerization or depolymerization	0.00119174	0.0291249	33	92
Biological Process	GO:0014070	response to organic cyclic compound	0.00121099	0.0294801	116	415
Biological Process	GO:0030518	intracellular steroid hormone receptor signaling pathway	0.00121216	0.0294801	31	85
Cellular Component	GO:0031674	I band	0.00122107	0.0121082	30	83
Biological Process	GO:0098656	anion transmembrane transport	0.001225	0.0297204	73	243
Biological Process	GO:0021952	central nervous system projection neuron axonogenesis	0.00123256	0.0298316	12	23
Biological Process	GO:0030705	cytoskeleton-dependent intracellular transport	0.00125977	0.0304165	45	136
Cellular Component	GO:0001726	ruffle	0.0012818	0.0126141	36	105
Biological Process	GO:0007628	adult walking behavior	0.00129434	0.0311013	13	26
Biological Process	GO:0031646	positive regulation of neurological system process	0.00129434	0.0311013	13	26
Biological Process	GO:0001932	regulation of protein phosphorylation	0.00130656	0.0312068	277	1093
Biological Process	GO:0007167	enzyme linked receptor protein signaling pathway	0.00131102	0.0312068	195	744
Biological Process	GO:0014003	oligodendrocyte development	0.00131358	0.0312068	14	29
Biological Process	GO:0042596	fear response	0.00131358	0.0312068	14	29
Biological Process	GO:0045860	positive regulation of protein kinase activity	0.0013143	0.0312068	99	347
Biological Process	GO:0009888	tissue development	0.00131988	0.0312652	346	1391
Biological Process	GO:0051271	negative regulation of cellular component movement	0.00134235	0.0317225	70	232
Biological Process	GO:1901700	response to oxygen-containing compound	0.00135594	0.0319682	231	897
Biological Process	GO:0046834	lipid phosphorylation	0.00139858	0.0325376	23	58
Biological Process	GO:0097435	supramolecular fiber organization	0.00139907	0.0325376	159	594
Molecular Function	GO:0005416	amino acid:cation symporter activity	0.00140029	0.0292203	9	15
Biological Process	GO:0030252	growth hormone secretion	0.0014084	0.0325376	7	10
Biological Process	GO:0035930	corticosteroid hormone secretion	0.0014084	0.0325376	7	10
Biological Process	GO:0051386	regulation of neurotrophin TRK receptor signaling pathway	0.0014084	0.0325376	7	10
Biological Process	GO:0022010	central nervous system myelination	0.00141256	0.0325376	9	15
Biological Process	GO:0032228	regulation of synaptic transmission, GABAergic	0.00141256	0.0325376	9	15
Biological Process	GO:0032291	axon ensheathment in central nervous system	0.00141256	0.0325376	9	15
Biological Process	GO:0048169	regulation of long-term neuronal synaptic plasticity	0.00141256	0.0325376	9	15
Biological Process	GO:1903514	release of sequestered calcium ion into cytosol by endoplasmic reticulum	0.00141256	0.0325376	9	15
Biological Process	GO:0051402	neuron apoptotic process	0.00143359	0.0329463	48	148
Biological Process	GO:0035239	tube morphogenesis	0.00144454	0.0331218	168	632
Biological Process	GO:0008286	insulin receptor signaling pathway	0.00150874	0.0345151	31	86
Biological Process	GO:0051050	positive regulation of transport	0.00153561	0.0350496	145	537
Molecular Function	GO:0004843	thiol-dependent ubiquitin-specific protease activity	0.00162288	0.033568	32	90
Biological Process	GO:0007411	axon guidance	0.00164762	0.0374357	58	187
Biological Process	GO:0051056	regulation of small GTPase mediated signal transduction	0.00164762	0.0374357	58	187
Biological Process	GO:0007063	regulation of sister chromatid cohesion	0.00170664	0.038342	10	18
Biological Process	GO:0032011	ARF protein signal transduction	0.00170664	0.038342	10	18
Biological Process	GO:0032012	regulation of ARF protein signal transduction	0.00170664	0.038342	10	18
Biological Process	GO:0098962	regulation of postsynaptic neurotransmitter receptor activity	0.00170664	0.038342	10	18
Biological Process	GO:0099068	postsynapse assembly	0.00170664	0.038342	10	18
Biological Process	GO:0042493	response to drug	0.00172166	0.0385578	142	526
Biological Process	GO:0014065	phosphatidylinositol 3-kinase signaling	0.00172394	0.0385578	35	101
Molecular Function	GO:0019900	kinase binding	0.00175516	0.0359885	149	556
Molecular Function	GO:0003676	nucleic acid binding	0.00180513	0.0366939	756	3215
Biological Process	GO:0007049	cell cycle	0.00181312	0.040462	309	1237
Cellular Component	GO:0005829	cytosol	0.00183295	0.0179022	671	2887
Biological Process	GO:0008016	regulation of heart contraction	0.00184849	0.0411596	39	116
Molecular Function	GO:0043539	protein serine/threonine kinase activator activity	0.00187207	0.0377294	11	21
Biological Process	GO:0098815	modulation of excitatory postsynaptic potential	0.00189072	0.041842	11	21
Biological Process	GO:1902805	positive regulation of synaptic vesicle transport	0.00189166	0.041842	6	8
Biological Process	GO:2000302	positive regulation of synaptic vesicle exocytosis	0.00189166	0.041842	6	8
Biological Process	GO:0060997	dendritic spine morphogenesis	0.0019125	0.0422098	15	33
Biological Process	GO:0043524	negative regulation of neuron apoptotic process	0.00194627	0.0428607	34	98
Biological Process	GO:0098657	import into cell	0.0019567	0.042996	172	653
Biological Process	GO:0021799	cerebral cortex radially oriented cell migration	0.00197741	0.0432613	14	30
Biological Process	GO:0021955	central nervous system neuron axonogenesis	0.00197741	0.0432613	14	30
Molecular Function	GO:0036459	thiol-dependent ubiquitinyl hydrolase activity	0.00199306	0.0395766	32	91
Molecular Function	GO:0045296	cadherin binding	0.00199729	0.0395766	22	56
Biological Process	GO:0090659	walking behavior	0.00200624	0.0437963	13	27
Cellular Component	GO:0044300	cerebellar mossy fiber	0.00201308	0.0192279	4	4
Cellular Component	GO:0098837	postsynaptic recycling endosome	0.00201308	0.0192279	4	4
Cellular Component	GO:0098992	neuronal dense core vesicle	0.00201308	0.0192279	4	4
Biological Process	GO:0002028	regulation of sodium ion transport	0.00202889	0.0441946	22	56
Cellular Component	GO:0030659	cytoplasmic vesicle membrane	0.00206702	0.019599	69	236
Biological Process	GO:0007098	centrosome cycle	0.00208869	0.0453002	38	113
Biological Process	GO:0021543	pallium development	0.00208869	0.0453002	38	113
Biological Process	GO:0050905	neuromuscular process	0.00210289	0.045495	30	84
Biological Process	GO:0006044	N-acetylglucosamine metabolic process	0.00211583	0.045495	8	13
Biological Process	GO:0098698	postsynaptic specialization assembly	0.00211583	0.045495	8	13
Biological Process	GO:1902548	negative regulation of cellular response to vascular endothelial growth factor stimulus	0.00211583	0.045495	8	13
Biological Process	GO:0042886	amide transport	0.00215559	0.0462505	283	1128
Molecular Function	GO:0004971	AMPA glutamate receptor activity	0.00216941	0.0415891	4	4
Molecular Function	GO:0004994	somatostatin receptor activity	0.00216941	0.0415891	4	4
Molecular Function	GO:0032422	purine-rich negative regulatory element binding	0.00216941	0.0415891	4	4
Molecular Function	GO:0046923	ER retention sequence binding	0.00216941	0.0415891	4	4
Biological Process	GO:0031547	brain-derived neurotrophic factor receptor signaling pathway	0.00217932	0.0466597	4	4
Biological Process	GO:0015837	amine transport	0.00221336	0.0472876	18	43
Molecular Function	GO:0015108	chloride transmembrane transporter activity	0.0022501	0.0427881	31	88
Biological Process	GO:0003013	circulatory system process	0.00226246	0.0482337	84	292
Biological Process	GO:0010977	negative regulation of neuron projection development	0.00229405	0.0484408	31	88
Biological Process	GO:0051270	regulation of cellular component movement	0.00230365	0.0484408	197	761
Molecular Function	GO:0016247	channel regulator activity	0.00231103	0.0435952	34	99
Biological Process	GO:0033365	protein localization to organelle	0.00231452	0.0484408	170	647
Biological Process	GO:0031630	regulation of synaptic vesicle fusion to presynaptic active zone membrane	0.00231568	0.0484408	5	6
Biological Process	GO:0035562	negative regulation of chromatin binding	0.00231568	0.0484408	5	6
Biological Process	GO:0060012	synaptic transmission, glycinergic	0.00231568	0.0484408	5	6
Biological Process	GO:0071257	cellular response to electrical stimulus	0.00231568	0.0484408	5	6
Biological Process	GO:0097119	postsynaptic density protein 95 clustering	0.00231568	0.0484408	5	6
Biological Process	GO:2000849	regulation of glucocorticoid secretion	0.00231568	0.0484408	5	6
Biological Process	GO:0043401	steroid hormone mediated signaling pathway	0.00235878	0.0492395	34	99
Biological Process	GO:0042325	regulation of phosphorylation	0.00241494	0.050307	301	1208
Molecular Function	GO:0101005	ubiquitinyl hydrolase activity	0.0024337	0.0453841	32	92
Biological Process	GO:0031346	positive regulation of cell projection organization	0.00244276	0.0507038	69	233
Biological Process	GO:1902680	positive regulation of RNA biosynthetic process	0.0024441	0.0507038	324	1308
Molecular Function	GO:0005544	calcium-dependent phospholipid binding	0.00244435	0.0453841	20	50
Molecular Function	GO:0050839	cell adhesion molecule binding	0.00246673	0.0454418	60	198
Biological Process	GO:0009914	hormone transport	0.00246833	0.0509952	58	190
Biological Process	GO:0097485	neuron projection guidance	0.00246833	0.0509952	58	190
Biological Process	GO:0007062	sister chromatid cohesion	0.00248018	0.0511346	20	50
Cellular Component	GO:0030017	sarcomere	0.00253224	0.0238361	39	120
Biological Process	GO:0009892	negative regulation of metabolic process	0.00253755	0.05221	543	2271
Biological Process	GO:0050805	negative regulation of synaptic transmission	0.00257569	0.052886	16	37
Biological Process	GO:0099590	neurotransmitter receptor internalization	0.00261166	0.0535149	9	16
Molecular Function	GO:0099106	ion channel regulator activity	0.00262308	0.0479475	28	78
Cellular Component	GO:0043679	axon terminus	0.00263018	0.0245799	17	41
Molecular Function	GO:0072341	modified amino acid binding	0.0026678	0.0483897	24	64
Biological Process	GO:0080135	regulation of cellular response to stress	0.00270313	0.0552762	137	511
Biological Process	GO:0021954	central nervous system neuron development	0.00271151	0.0553346	24	64
Biological Process	GO:0050954	sensory perception of mechanical stimulus	0.00273893	0.0555874	40	122
Biological Process	GO:1901215	negative regulation of neuron death	0.00273893	0.0555874	40	122
Biological Process	GO:0042698	ovulation cycle	0.00274608	0.0555874	15	34
Biological Process	GO:0043279	response to alkaloid	0.00274608	0.0555874	15	34
Biological Process	GO:0051094	positive regulation of developmental process	0.00278076	0.0561758	248	982
Cellular Component	GO:0008278	cohesin complex	0.00279142	0.0259004	7	11
Biological Process	GO:0008015	blood circulation	0.00279991	0.056449	81	282
Biological Process	GO:0051246	regulation of protein metabolic process	0.0028447	0.0572366	515	2150
Biological Process	GO:0045893	positive regulation of transcription, DNA-templated	0.00287213	0.0575574	323	1307
Biological Process	GO:1903508	positive regulation of nucleic acid-templated transcription	0.00287213	0.0575574	323	1307
Biological Process	GO:0010769	regulation of cell morphogenesis involved in differentiation	0.00288271	0.0576542	60	199
Biological Process	GO:0090102	cochlea development	0.00289619	0.0578085	14	31
Biological Process	GO:0051338	regulation of transferase activity	0.00290824	0.057836	186	718
Biological Process	GO:0097106	postsynaptic density organization	0.00290912	0.057836	10	19
Biological Process	GO:0045184	establishment of protein localization	0.00294764	0.0584858	286	1147
Molecular Function	GO:0005262	calcium channel activity	0.00295646	0.0531966	35	104
Molecular Function	GO:0042802	identical protein binding	0.00297793	0.0531966	352	1436
Biological Process	GO:0048545	response to steroid hormone	0.00298429	0.0590959	47	149
Biological Process	GO:0046626	regulation of insulin receptor signaling pathway	0.00299901	0.0592704	18	44
Biological Process	GO:0050801	ion homeostasis	0.00302566	0.0596794	151	571
Biological Process	GO:0009890	negative regulation of biosynthetic process	0.00304778	0.0599204	302	1217
Biological Process	GO:0031327	negative regulation of cellular biosynthetic process	0.00304984	0.0599204	299	1204
Biological Process	GO:1905606	regulation of presynapse assembly	0.00307099	0.0602179	12	25
Molecular Function	GO:0005283	amino acid:sodium symporter activity	0.00312814	0.055046	7	11
Molecular Function	GO:0016423	tRNA (guanine) methyltransferase activity	0.00312814	0.055046	7	11
Biological Process	GO:0033262	regulation of nuclear cell cycle DNA replication	0.00315003	0.0606986	7	11
Biological Process	GO:0036092	phosphatidylinositol-3-phosphate biosynthetic process	0.00315003	0.0606986	7	11
Biological Process	GO:0045932	negative regulation of muscle contraction	0.00315003	0.0606986	7	11
Biological Process	GO:0046628	positive regulation of insulin receptor signaling pathway	0.00315003	0.0606986	7	11
Biological Process	GO:0051657	maintenance of organelle location	0.00315003	0.0606986	7	11
Biological Process	GO:0051953	negative regulation of amine transport	0.00315003	0.0606986	7	11
Biological Process	GO:0097107	postsynaptic density assembly	0.00315003	0.0606986	7	11
Biological Process	GO:1900747	negative regulation of vascular endothelial growth factor signaling pathway	0.00315003	0.0606986	7	11
Biological Process	GO:2000831	regulation of steroid hormone secretion	0.00315003	0.0606986	7	11
Biological Process	GO:0060047	heart contraction	0.0031764	0.0610892	44	138
Biological Process	GO:2000113	negative regulation of cellular macromolecule biosynthetic process	0.00320728	0.0615651	287	1153
Biological Process	GO:1903522	regulation of blood circulation	0.003365	0.064469	46	146
Biological Process	GO:0140056	organelle localization by membrane tethering	0.00339773	0.0649719	22	58
Biological Process	GO:0051048	negative regulation of secretion	0.00340636	0.0650129	31	90
Biological Process	GO:0009987	cellular process	0.00341933	0.0651364	3323	15157
Biological Process	GO:0007166	cell surface receptor signaling pathway	0.00343451	0.0653013	501	2093
Biological Process	GO:0010558	negative regulation of macromolecule biosynthetic process	0.00348585	0.0661519	288	1159
Cellular Component	GO:0032839	dendrite cytoplasm	0.00351208	0.0323559	8	14
Molecular Function	GO:0044325	ion channel binding	0.00351557	0.0614053	29	83
Cellular Component	GO:0030864	cortical actin cytoskeleton	0.00374497	0.0342585	23	63
Biological Process	GO:0051253	negative regulation of RNA metabolic process	0.0037823	0.0716421	271	1087
Biological Process	GO:0030072	peptide hormone secretion	0.00379471	0.0717416	45	143
Cellular Component	GO:0099512	supramolecular fiber	0.00383448	0.0348321	166	650
Molecular Function	GO:0015103	inorganic anion transmembrane transporter activity	0.00383565	0.0665034	41	128
Biological Process	GO:0015833	peptide transport	0.0038489	0.0725841	273	1096
Biological Process	GO:1900006	positive regulation of dendrite development	0.00385753	0.0725841	15	35
Biological Process	GO:0099173	postsynapse organization	0.00386101	0.0725841	33	98
Biological Process	GO:0003015	heart process	0.00389067	0.0730047	46	147
Cellular Component	GO:0070161	anchoring junction	0.00393539	0.0355005	73	258
Biological Process	GO:0030073	insulin secretion	0.00395724	0.074115	37	113
Biological Process	GO:0018193	peptidyl-amino acid modification	0.00397064	0.0742272	265	1062
Molecular Function	GO:0005324	long-chain fatty acid transporter activity	0.00397471	0.0679331	8	14
Molecular Function	GO:0005253	anion channel activity	0.00397573	0.0679331	28	80
Biological Process	GO:0015740	C4-dicarboxylate transport	0.00400495	0.0747293	8	14
Biological Process	GO:0009628	response to abiotic stimulus	0.00403648	0.0751776	173	668
Biological Process	GO:0019932	second-messenger-mediated signaling	0.00408509	0.0759418	87	310
Biological Process	GO:0010557	positive regulation of macromolecule biosynthetic process	0.00413866	0.0767951	356	1459
Cellular Component	GO:0060077	inhibitory synapse	0.00416958	0.037335	6	9
Biological Process	GO:2000146	negative regulation of cell motility	0.00419529	0.0777021	61	206
Biological Process	GO:0120031	plasma membrane bounded cell projection assembly	0.00421179	0.0778636	113	417
Cellular Component	GO:0008287	protein serine/threonine phosphatase complex	0.00422497	0.037335	18	46
Cellular Component	GO:1903293	phosphatase complex	0.00422497	0.037335	18	46
Biological Process	GO:0007265	Ras protein signal transduction	0.00428181	0.0790125	76	266
Biological Process	GO:0007218	neuropeptide signaling pathway	0.0043063	0.0793182	24	66
Molecular Function	GO:0140096	catalytic activity, acting on a protein	0.00431199	0.0731488	508	2133
Molecular Function	GO:0052866	phosphatidylinositol phosphate phosphatase activity	0.0043446	0.0731755	13	29
Biological Process	GO:0021533	cell differentiation in hindbrain	0.0044923	0.0821402	9	17
Biological Process	GO:0031338	regulation of vesicle fusion	0.0044923	0.0821402	9	17
Biological Process	GO:0060384	innervation	0.0044923	0.0821402	9	17
Biological Process	GO:0070050	neuron cellular homeostasis	0.0044923	0.0821402	9	17
Biological Process	GO:0031503	protein-containing complex localization	0.00451169	0.0822576	55	183
Biological Process	GO:0030334	regulation of cell migration	0.00451514	0.0822576	174	674
Biological Process	GO:0007257	activation of JUN kinase activity	0.00459384	0.0833803	12	26
Biological Process	GO:0099174	regulation of presynapse organization	0.00459384	0.0833803	12	26
Molecular Function	GO:0008179	adenylate cyclase binding	0.00460686	0.0770424	6	9
Biological Process	GO:0010720	positive regulation of cell development	0.00463341	0.0833803	95	344
Biological Process	GO:0007158	neuron cell-cell adhesion	0.00463501	0.0833803	6	9
Biological Process	GO:0045876	positive regulation of sister chromatid cohesion	0.00463501	0.0833803	6	9
Biological Process	GO:0051602	response to electrical stimulus	0.00463501	0.0833803	6	9
Biological Process	GO:0099170	postsynaptic modulation of chemical synaptic transmission	0.00463501	0.0833803	6	9
Biological Process	GO:0061025	membrane fusion	0.00466171	0.0837103	37	114
Biological Process	GO:0034105	positive regulation of tissue remodeling	0.00470081	0.0839611	10	20
Biological Process	GO:0099084	postsynaptic specialization organization	0.00470081	0.0839611	10	20
Biological Process	GO:0099560	synaptic membrane adhesion	0.00470081	0.0839611	10	20
Biological Process	GO:0006829	zinc ion transport	0.0047131	0.0840308	11	23
Biological Process	GO:0046578	regulation of Ras protein signal transduction	0.00474489	0.0844473	49	160
Biological Process	GO:0018105	peptidyl-serine phosphorylation	0.00475755	0.0845224	75	263
Biological Process	GO:0044237	cellular metabolic process	0.00480381	0.0851933	2104	9411
Biological Process	GO:0007623	circadian rhythm	0.00482757	0.0854634	43	137
Cellular Component	GO:0099080	supramolecular complex	0.00484798	0.0422653	167	658
Cellular Component	GO:0099081	supramolecular polymer	0.00484798	0.0422653	167	658
Molecular Function	GO:0008289	lipid binding	0.00485068	0.0805486	162	625
Biological Process	GO:0061512	protein localization to cilium	0.00486055	0.0858954	21	56
Biological Process	GO:0010605	negative regulation of macromolecule metabolic process	0.00500185	0.0882368	496	2081
Biological Process	GO:0048284	organelle fusion	0.00506386	0.0890616	35	107
Biological Process	GO:0044089	positive regulation of cellular component biogenesis	0.00506638	0.0890616	111	411
Biological Process	GO:0051129	negative regulation of cellular component organization	0.00510033	0.0895014	144	549
Molecular Function	GO:0004713	protein tyrosine kinase activity	0.00516925	0.085182	36	111
Biological Process	GO:0045934	negative regulation of nucleobase-containing compound metabolic process	0.00520035	0.091097	293	1189
Molecular Function	GO:0051018	protein kinase A binding	0.00520195	0.085182	18	46
Biological Process	GO:0097553	calcium ion transmembrane import into cytosol	0.00522128	0.0913041	32	96
Biological Process	GO:0007099	centriole replication	0.00531037	0.092539	15	36
Biological Process	GO:0009187	cyclic nucleotide metabolic process	0.00531037	0.092539	15	36
Biological Process	GO:0071900	regulation of protein serine/threonine kinase activity	0.00542077	0.0942989	97	354
Biological Process	GO:0051924	regulation of calcium ion transport	0.00544615	0.0945762	42	134
Biological Process	GO:0007193	adenylate cyclase-inhibiting G protein-coupled receptor signaling pathway	0.00546577	0.094589	22	60
Biological Process	GO:0008589	regulation of smoothened signaling pathway	0.00546577	0.094589	22	60
Molecular Function	GO:0008757	S-adenosylmethionine-dependent methyltransferase activity	0.00556999	0.0905796	44	142
Biological Process	GO:0046488	phosphatidylinositol metabolic process	0.00557495	0.0959953	43	138
Biological Process	GO:0050807	regulation of synapse organization	0.00557495	0.0959953	43	138
Biological Process	GO:0051726	regulation of cell cycle	0.00557577	0.0959953	202	797
Cellular Component	GO:0005814	centriole	0.00560666	0.0485537	33	102
Biological Process	GO:0050803	regulation of synapse structure or activity	0.00569485	0.0978772	44	142
Biological Process	GO:0045892	negative regulation of transcription, DNA-templated	0.00573374	0.0983769	252	1013
Biological Process	GO:2000145	regulation of cell motility	0.00575527	0.0985775	182	712
Cellular Component	GO:0030496	midbody	0.00582309	0.0500782	42	137
Biological Process	GO:0031324	negative regulation of cellular metabolic process	0.00582842	0.0996214	484	2032
Biological Process	GO:0070509	calcium ion import	0.00584878	0.0996214	25	71
Biological Process	GO:0048278	vesicle docking	0.00585599	0.0996214	17	43
Biological Process	GO:0097061	dendritic spine organization	0.00585599	0.0996214	17	43
Cellular Component	GO:0019898	extrinsic component of membrane	0.0058598	0.0500782	63	221
Biological Process	GO:0051172	negative regulation of nitrogen compound metabolic process	0.00600164	0.101926	452	1891
Biological Process	GO:1902679	negative regulation of RNA biosynthetic process	0.0060279	0.102026	252	1014
Biological Process	GO:1903507	negative regulation of nucleic acid-templated transcription	0.0060279	0.102026	252	1014
Molecular Function	GO:0017022	myosin binding	0.0060321	0.0974225	19	50
Biological Process	GO:0022406	membrane docking	0.00605254	0.102271	23	64
Cellular Component	GO:0048788	cytoskeleton of presynaptic active zone	0.00607896	0.0512764	5	7
Cellular Component	GO:0098845	postsynaptic endosome	0.00607896	0.0512764	5	7
Biological Process	GO:0001101	response to acid chemical	0.00609072	0.102742	48	158
Biological Process	GO:0090277	positive regulation of peptide hormone secretion	0.00611174	0.102924	19	50
Molecular Function	GO:0031489	myosin V binding	0.00611337	0.0980634	7	12
Biological Process	GO:0044265	cellular macromolecule catabolic process	0.00612901	0.103041	223	889
Biological Process	GO:0098739	import across plasma membrane	0.00614486	0.103124	41	131
Biological Process	GO:2000171	negative regulation of dendrite development	0.00615452	0.103124	7	12
Biological Process	GO:0009059	macromolecule biosynthetic process	0.00623791	0.104347	964	4189
Biological Process	GO:0060429	epithelium development	0.00625077	0.104388	212	842
Biological Process	GO:0051496	positive regulation of stress fiber assembly	0.00649214	0.108238	16	40
Cellular Component	GO:0044449	contractile fiber part	0.00653839	0.0547959	40	130
Molecular Function	GO:0004112	cyclic-nucleotide phosphodiesterase activity	0.0065998	0.105151	12	27
Biological Process	GO:0005513	detection of calcium ion	0.00665573	0.108573	5	7
Biological Process	GO:0006620	posttranslational protein targeting to endoplasmic reticulum membrane	0.00665573	0.108573	5	7
Biological Process	GO:0014047	glutamate secretion	0.00665573	0.108573	5	7
Biological Process	GO:0014072	response to isoquinoline alkaloid	0.00665573	0.108573	5	7
Biological Process	GO:0017196	N-terminal peptidyl-methionine acetylation	0.00665573	0.108573	5	7
Biological Process	GO:0021932	hindbrain radial glia guided cell migration	0.00665573	0.108573	5	7
Biological Process	GO:0034625	fatty acid elongation, monounsaturated fatty acid	0.00665573	0.108573	5	7
Biological Process	GO:0034626	fatty acid elongation, polyunsaturated fatty acid	0.00665573	0.108573	5	7
Biological Process	GO:0035933	glucocorticoid secretion	0.00665573	0.108573	5	7
Biological Process	GO:0043278	response to morphine	0.00665573	0.108573	5	7
Biological Process	GO:0060123	regulation of growth hormone secretion	0.00665573	0.108573	5	7
Biological Process	GO:2001225	regulation of chloride transport	0.00665573	0.108573	5	7
Biological Process	GO:0035176	social behavior	0.00666393	0.108573	12	27
Biological Process	GO:0060986	endocrine hormone secretion	0.00666393	0.108573	12	27
Cellular Component	GO:0030426	growth cone	0.00666566	0.0555045	22	62
Biological Process	GO:0030031	cell projection assembly	0.00667777	0.108622	114	427
Biological Process	GO:0010562	positive regulation of phosphorus metabolic process	0.00670846	0.108768	211	839
Biological Process	GO:0045937	positive regulation of phosphate metabolic process	0.00670846	0.108768	211	839
Cellular Component	GO:0044433	cytoplasmic vesicle part	0.00680163	0.0562759	127	491
Biological Process	GO:0051279	regulation of release of sequestered calcium ion into cytosol	0.00684408	0.110609	18	47
Biological Process	GO:0106027	neuron projection organization	0.00684408	0.110609	18	47
Biological Process	GO:0043406	positive regulation of MAP kinase activity	0.00693227	0.111854	48	159
Biological Process	GO:0015031	protein transport	0.00696623	0.112065	261	1056
Biological Process	GO:0007216	G protein-coupled glutamate receptor signaling pathway	0.00696768	0.112065	8	15
Biological Process	GO:0034249	negative regulation of cellular amide metabolic process	0.00699654	0.112348	35	109
Biological Process	GO:0031935	regulation of chromatin silencing	0.00702269	0.112408	11	24
Biological Process	GO:0045332	phospholipid translocation	0.00702269	0.112408	11	24
Cellular Component	GO:0016459	myosin complex	0.00710491	0.0584132	18	48
Biological Process	GO:0033554	cellular response to stress	0.00711851	0.11376	336	1384
Biological Process	GO:0098534	centriole assembly	0.00717493	0.114479	15	37
Biological Process	GO:0006536	glutamate metabolic process	0.00725544	0.115024	10	21
Biological Process	GO:0021697	cerebellar cortex formation	0.00725544	0.115024	10	21
Biological Process	GO:0042402	cellular biogenic amine catabolic process	0.00725544	0.115024	10	21
Biological Process	GO:0060999	positive regulation of dendritic spine development	0.00725544	0.115024	10	21
Biological Process	GO:0046058	cAMP metabolic process	0.00727796	0.115024	9	18
Biological Process	GO:1901071	glucosamine-containing compound metabolic process	0.00727796	0.115024	9	18
Biological Process	GO:0007204	positive regulation of cytosolic calcium ion concentration	0.00731589	0.115441	55	187
Biological Process	GO:0051347	positive regulation of transferase activity	0.00738385	0.11633	123	466
Biological Process	GO:0040012	regulation of locomotion	0.00751923	0.118277	194	768
Biological Process	GO:0034645	cellular macromolecule biosynthetic process	0.00755028	0.11858	956	4160
Biological Process	GO:0018209	peptidyl-serine modification	0.00758384	0.118873	79	284
Biological Process	GO:0051241	negative regulation of multicellular organismal process	0.00759266	0.118873	210	837
Biological Process	GO:0060401	cytosolic calcium ion transport	0.00764138	0.119449	38	121
Biological Process	GO:0046854	phosphatidylinositol phosphorylation	0.00765482	0.119472	17	44
Biological Process	GO:0042752	regulation of circadian rhythm	0.00766781	0.119489	26	76
Cellular Component	GO:0030018	Z disc	0.00768285	0.0627674	24	70
Molecular Function	GO:0030234	enzyme regulator activity	0.00768388	0.121601	206	821
Biological Process	GO:0032268	regulation of cellular protein metabolic process	0.00770804	0.119929	482	2031
Biological Process	GO:0006511	ubiquitin-dependent protein catabolic process	0.00776978	0.120703	134	513
Molecular Function	GO:0017111	nucleoside-triphosphatase activity	0.00778413	0.122366	202	804
Biological Process	GO:0070972	protein localization to endoplasmic reticulum	0.00780299	0.121031	19	51
Biological Process	GO:0045596	negative regulation of cell differentiation	0.00788568	0.121983	133	509
Biological Process	GO:0006875	cellular metal ion homeostasis	0.00788872	0.121983	107	400
Cellular Component	GO:0014704	intercalated disc	0.00799143	0.0648804	12	28
Cellular Component	GO:0044291	cell-cell contact zone	0.00806565	0.0650763	17	45
Biological Process	GO:0006873	cellular ion homeostasis	0.00815963	0.125978	121	459
Biological Process	GO:0061024	membrane organization	0.00817527	0.126025	148	573
Biological Process	GO:0030336	negative regulation of cell migration	0.00824716	0.126933	57	196
Biological Process	GO:1903311	regulation of mRNA metabolic process	0.00826037	0.126933	59	204
Biological Process	GO:0048729	tissue morphogenesis	0.00827221	0.126933	125	476
Cellular Component	GO:0005955	calcineurin complex	0.00836069	0.066629	4	5
Cellular Component	GO:0098826	endoplasmic reticulum tubular network membrane	0.00836069	0.066629	4	5
Biological Process	GO:0010608	posttranscriptional regulation of gene expression	0.0084297	0.129152	95	351
Molecular Function	GO:0005245	voltage-gated calcium channel activity	0.00845137	0.131976	16	41
Cellular Component	GO:0030285	integral component of synaptic vesicle membrane	0.00856014	0.0673916	6	10
Cellular Component	GO:0032809	neuronal cell body membrane	0.00856014	0.0673916	6	10
Molecular Function	GO:0015370	solute:sodium symporter activity	0.0086089	0.133551	20	55
Biological Process	GO:0008542	visual learning	0.00864798	0.131892	13	31
Biological Process	GO:0015872	dopamine transport	0.00864798	0.131892	13	31
Biological Process	GO:0046888	negative regulation of hormone secretion	0.00864798	0.131892	13	31
Cellular Component	GO:0043228	non-membrane-bounded organelle	0.00866866	0.0678349	849	3754
Molecular Function	GO:0070063	RNA polymerase binding	0.00867228	0.133655	18	48
Biological Process	GO:0043507	positive regulation of JUN kinase activity	0.00877933	0.13252	18	48
Cellular Component	GO:0043204	perikaryon	0.00886652	0.0689677	14	35
Biological Process	GO:0040013	negative regulation of locomotion	0.00890339	0.13252	69	245
Biological Process	GO:0055082	cellular chemical homeostasis	0.00893878	0.13252	138	532
Biological Process	GO:0006807	nitrogen compound metabolic process	0.00893936	0.13252	2003	8970
Molecular Function	GO:0008332	low voltage-gated calcium channel activity	0.00897527	0.134801	4	5
Molecular Function	GO:0015185	gamma-aminobutyric acid transmembrane transporter activity	0.00897527	0.134801	4	5
Molecular Function	GO:0016933	extracellularly glycine-gated ion channel activity	0.00897527	0.134801	4	5
Molecular Function	GO:0016934	extracellularly glycine-gated chloride channel activity	0.00897527	0.134801	4	5
Biological Process	GO:0009057	macromolecule catabolic process	0.00899659	0.13252	257	1044
Biological Process	GO:0007270	neuron-neuron synaptic transmission	0.0090141	0.13252	4	5
Biological Process	GO:0007614	short-term memory	0.0090141	0.13252	4	5
Biological Process	GO:0010359	regulation of anion channel activity	0.0090141	0.13252	4	5
Biological Process	GO:0031000	response to caffeine	0.0090141	0.13252	4	5
Biological Process	GO:0032056	positive regulation of translation in response to stress	0.0090141	0.13252	4	5
Biological Process	GO:0036270	response to diuretic	0.0090141	0.13252	4	5
Biological Process	GO:0042940	D-amino acid transport	0.0090141	0.13252	4	5
Biological Process	GO:0045793	positive regulation of cell size	0.0090141	0.13252	4	5
Biological Process	GO:0045988	negative regulation of striated muscle contraction	0.0090141	0.13252	4	5
Biological Process	GO:0048793	pronephros development	0.0090141	0.13252	4	5
Biological Process	GO:0060075	regulation of resting membrane potential	0.0090141	0.13252	4	5
Biological Process	GO:0071313	cellular response to caffeine	0.0090141	0.13252	4	5
Biological Process	GO:0071947	protein deubiquitination involved in ubiquitin-dependent protein catabolic process	0.0090141	0.13252	4	5
Biological Process	GO:0098937	anterograde dendritic transport	0.0090141	0.13252	4	5
Biological Process	GO:0099150	regulation of postsynaptic specialization assembly	0.0090141	0.13252	4	5
Biological Process	GO:0099151	regulation of postsynaptic density assembly	0.0090141	0.13252	4	5
Biological Process	GO:0150052	regulation of postsynapse assembly	0.0090141	0.13252	4	5
Biological Process	GO:1904428	negative regulation of tubulin deacetylation	0.0090141	0.13252	4	5
Biological Process	GO:0030163	protein catabolic process	0.00901687	0.13252	193	767
Biological Process	GO:0007272	ensheathment of neurons	0.00903306	0.13252	29	88
Biological Process	GO:0008366	axon ensheathment	0.00903306	0.13252	29	88
Biological Process	GO:0048878	chemical homeostasis	0.00919238	0.13466	208	832
Biological Process	GO:0019725	cellular homeostasis	0.0092524	0.135293	156	609
Biological Process	GO:0060271	cilium assembly	0.00926259	0.135293	77	278
Biological Process	GO:0071704	organic substance metabolic process	0.00928475	0.135419	2190	9840
Biological Process	GO:0051703	intraspecies interaction between organisms	0.00940345	0.136768	12	28
Molecular Function	GO:0050811	GABA receptor binding	0.00941979	0.140581	6	10
Biological Process	GO:0019184	nonribosomal peptide biosynthetic process	0.00947494	0.136768	6	10
Biological Process	GO:0021702	cerebellar Purkinje cell differentiation	0.00947494	0.136768	6	10
Biological Process	GO:0021781	glial cell fate commitment	0.00947494	0.136768	6	10
Biological Process	GO:0072178	nephric duct morphogenesis	0.00947494	0.136768	6	10
Biological Process	GO:0090161	Golgi ribbon formation	0.00947494	0.136768	6	10
Biological Process	GO:1902018	negative regulation of cilium assembly	0.00947494	0.136768	6	10
Cellular Component	GO:0000120	RNA polymerase I transcription factor complex	0.0095068	0.0719273	3	3
Cellular Component	GO:0019907	cyclin-dependent protein kinase activating kinase holoenzyme complex	0.0095068	0.0719273	3	3
Cellular Component	GO:0070985	transcription factor TFIIK complex	0.0095068	0.0719273	3	3
Cellular Component	GO:0150005	enzyme activator complex	0.0095068	0.0719273	3	3
Biological Process	GO:0051668	localization within membrane	0.00950856	0.136768	35	111
Cellular Component	GO:0043232	intracellular non-membrane-bounded organelle	0.00952386	0.0719273	848	3753
Biological Process	GO:0007019	microtubule depolymerization	0.00952738	0.136768	15	38
Biological Process	GO:0021517	ventral spinal cord development	0.00952738	0.136768	15	38
Biological Process	GO:0051937	catecholamine transport	0.00952738	0.136768	15	38
Biological Process	GO:0022402	cell cycle process	0.00957243	0.137219	233	941
Biological Process	GO:0044238	primary metabolic process	0.00967234	0.138453	2099	9419
Biological Process	GO:0043632	modification-dependent macromolecule catabolic process	0.00968969	0.138491	137	529
Molecular Function	GO:0001786	phosphatidylserine binding	0.009757	0.1437	17	45
Cellular Component	GO:0042571	immunoglobulin complex, circulating	0.00981644	0.0737084	9	19
Biological Process	GO:1902531	regulation of intracellular signal transduction	0.00984832	0.138491	316	1304
Biological Process	GO:0099175	regulation of postsynapse organization	0.00985303	0.138491	19	52

## Sheet: TableS3
TableS3. GO terms of DE lncRNA target genes in the mammary gland of dairy cows under HS
Class	ID	Descrption	Pvalue	Qvalue	fg_num	bg_num
Cellular Component	GO:0005634	nucleus	1.28995e-42	1.37509e-39	944	5847
Molecular Function	GO:0005488	binding	1.09567e-33	1.90646e-30	1697	12547
Cellular Component	GO:0043227	membrane-bounded organelle	7.98484e-32	4.25592e-29	1315	9396
Biological Process	GO:0090304	nucleic acid metabolic process	2.12295e-31	1.73508e-27	722	4317
Cellular Component	GO:0005622	intracellular	6.05455e-31	1.61354e-28	1619	12319
Cellular Component	GO:0044424	intracellular part	6.05455e-31	1.61354e-28	1619	12319
Cellular Component	GO:0043226	organelle	5.50799e-30	1.1743e-27	1470	10903
Cellular Component	GO:0043231	intracellular membrane-bounded organelle	1.16656e-29	2.07259e-27	1242	8819
Biological Process	GO:0010468	regulation of gene expression	2.24366e-29	9.16871e-26	626	3650
Biological Process	GO:0060255	regulation of macromolecule metabolic process	6.57884e-29	1.79229e-25	805	5038
Cellular Component	GO:0043229	intracellular organelle	2.2913e-28	3.48932e-26	1435	10634
Biological Process	GO:0019219	regulation of nucleobase-containing compound metabolic process	5.24626e-28	1.07194e-24	575	3310
Biological Process	GO:0031326	regulation of cellular biosynthetic process	7.44958e-28	1.20073e-24	577	3329
Biological Process	GO:0009889	regulation of biosynthetic process	8.81488e-28	1.20073e-24	582	3368
Biological Process	GO:0031323	regulation of cellular metabolic process	2.37633e-27	2.77454e-24	800	5050
Biological Process	GO:0019222	regulation of metabolic process	3.76757e-27	3.75495e-24	849	5446
Biological Process	GO:0010556	regulation of macromolecule biosynthetic process	4.21066e-27	3.75495e-24	558	3210
Biological Process	GO:2000112	regulation of cellular macromolecule biosynthetic process	4.59434e-27	3.75495e-24	555	3189
Biological Process	GO:0016070	RNA metabolic process	1.1481e-26	8.5304e-24	644	3865
Biological Process	GO:0051171	regulation of nitrogen compound metabolic process	1.99383e-26	1.35796e-23	763	4790
Biological Process	GO:0080090	regulation of primary metabolic process	5.54967e-26	3.48903e-23	777	4915
Cellular Component	GO:0031981	nuclear lumen	6.50278e-26	8.66495e-24	565	3363
Biological Process	GO:0051252	regulation of RNA metabolic process	1.17948e-25	6.88564e-23	533	3067
Cellular Component	GO:0005654	nucleoplasm	4.43083e-25	5.24808e-23	511	2982
Biological Process	GO:0006139	nucleobase-containing compound metabolic process	2.54421e-24	1.38626e-21	758	4823
Biological Process	GO:2001141	regulation of RNA biosynthetic process	8.11043e-24	4.14291e-21	498	2863
Biological Process	GO:0032774	RNA biosynthetic process	2.74545e-23	1.31992e-20	515	3003
Biological Process	GO:0006355	regulation of transcription, DNA-templated	2.91142e-23	1.32195e-20	495	2857
Biological Process	GO:1903506	regulation of nucleic acid-templated transcription	3.15313e-23	1.35634e-20	495	2858
Biological Process	GO:0046483	heterocycle metabolic process	5.85311e-23	2.39187e-20	766	4935
Cellular Component	GO:0044428	nuclear part	6.31401e-23	6.73073e-21	602	3740
Biological Process	GO:0006351	transcription, DNA-templated	1.60784e-22	6.25758e-20	510	2989
Biological Process	GO:0097659	nucleic acid-templated transcription	1.73596e-22	6.4491e-20	510	2990
Biological Process	GO:0043170	macromolecule metabolic process	2.37477e-22	8.43869e-20	1179	8381
Molecular Function	GO:0003677	DNA binding	6.40915e-22	5.57596e-19	381	2038
Biological Process	GO:0006725	cellular aromatic compound metabolic process	1.44815e-21	4.93156e-19	766	4987
Molecular Function	GO:0097159	organic cyclic compound binding	1.94045e-21	1.12546e-18	801	5174
Cellular Component	GO:0031974	membrane-enclosed lumen	4.32075e-21	3.54301e-19	583	3655
Cellular Component	GO:0043233	organelle lumen	4.32075e-21	3.54301e-19	583	3655
Cellular Component	GO:0070013	intracellular organelle lumen	4.32075e-21	3.54301e-19	583	3655
Molecular Function	GO:1901363	heterocyclic compound binding	7.89399e-21	3.34882e-18	789	5103
Molecular Function	GO:0003676	nucleic acid binding	9.62303e-21	3.34882e-18	541	3215
Biological Process	GO:1901360	organic cyclic compound metabolic process	1.34099e-20	4.38397e-18	779	5128
Biological Process	GO:0010467	gene expression	5.86233e-20	1.78268e-17	736	4811
Biological Process	GO:0006357	regulation of transcription by RNA polymerase II	5.88918e-20	1.78268e-17	380	2121
Molecular Function	GO:0003690	double-stranded DNA binding	1.18393e-19	3.43339e-17	272	1357
Biological Process	GO:0006366	transcription by RNA polymerase II	2.21391e-19	6.46223e-17	388	2194
Biological Process	GO:0044260	cellular macromolecule metabolic process	5.94512e-19	1.63409e-16	1019	7167
Biological Process	GO:0034654	nucleobase-containing compound biosynthetic process	5.99814e-19	1.63409e-16	551	3412
Biological Process	GO:0009059	macromolecule biosynthetic process	1.46816e-18	3.87073e-16	650	4189
Biological Process	GO:0034645	cellular macromolecule biosynthetic process	2.66051e-18	6.79512e-16	645	4160
Molecular Function	GO:0043565	sequence-specific DNA binding	3.22874e-18	8.02573e-16	272	1389
Biological Process	GO:0018130	heterocycle biosynthetic process	4.57035e-18	1.13192e-15	555	3474
Biological Process	GO:0019438	aromatic compound biosynthetic process	6.67261e-18	1.60398e-15	555	3480
Molecular Function	GO:0001067	regulatory region nucleic acid binding	8.16441e-18	1.67087e-15	245	1220
Molecular Function	GO:0000976	transcription regulatory region sequence-specific DNA binding	8.64243e-18	1.67087e-15	244	1214
Molecular Function	GO:1990837	sequence-specific double-stranded DNA binding	1.27845e-17	2.2245e-15	255	1290
Molecular Function	GO:0044212	transcription regulatory region DNA binding	1.46608e-17	2.31907e-15	244	1219
Biological Process	GO:0034641	cellular nitrogen compound metabolic process	3.26406e-17	7.62205e-15	822	5617
Biological Process	GO:1901362	organic cyclic compound biosynthetic process	6.13771e-17	1.39343e-14	561	3562
Molecular Function	GO:0000977	RNA polymerase II regulatory region sequence-specific DNA binding	2.29803e-16	3.07582e-14	227	1134
Molecular Function	GO:0001012	RNA polymerase II regulatory region DNA binding	2.29803e-16	3.07582e-14	227	1134
Molecular Function	GO:0140110	transcription regulator activity	9.40327e-16	1.16869e-13	295	1606
Biological Process	GO:0044238	primary metabolic process	1.15721e-15	2.55618e-13	1262	9419
Biological Process	GO:0044237	cellular metabolic process	1.76927e-15	3.80532e-13	1260	9411
Biological Process	GO:0006807	nitrogen compound metabolic process	3.31923e-15	6.95591e-13	1208	8970
Molecular Function	GO:0000987	proximal promoter sequence-specific DNA binding	5.06428e-15	5.87457e-13	201	994
Biological Process	GO:0071704	organic substance metabolic process	7.04054e-15	1.43856e-12	1305	9840
Biological Process	GO:0048522	positive regulation of cellular process	7.47055e-15	1.48919e-12	628	4169
Molecular Function	GO:0003700	DNA-binding transcription factor activity	8.66325e-15	9.42128e-13	230	1190
Cellular Component	GO:0005623	cell	1.14687e-14	8.1504e-13	1828	15098
Cellular Component	GO:0044464	cell part	1.14687e-14	8.1504e-13	1828	15098
Biological Process	GO:0044249	cellular biosynthetic process	1.63585e-14	3.1833e-12	723	4941
Molecular Function	GO:0000978	RNA polymerase II proximal promoter sequence-specific DNA binding	3.54672e-14	3.63017e-12	196	980
Molecular Function	GO:0005515	protein binding	7.45536e-14	7.20685e-12	1050	7540
Biological Process	GO:1901576	organic substance biosynthetic process	9.53831e-14	1.81294e-11	725	4994
Biological Process	GO:0044271	cellular nitrogen compound biosynthetic process	3.03419e-13	5.63601e-11	617	4155
Biological Process	GO:0009058	biosynthetic process	4.3211e-13	7.84808e-11	729	5059
Molecular Function	GO:0000981	DNA-binding transcription factor activity, RNA polymerase II-specific	7.97119e-13	7.29993e-11	212	1118
Biological Process	GO:0008152	metabolic process	2.46983e-12	4.38824e-10	1351	10391
Molecular Function	GO:0043167	ion binding	2.95102e-12	2.56739e-10	702	4792
Biological Process	GO:0051173	positive regulation of nitrogen compound metabolic process	3.94465e-12	6.85949e-10	397	2501
Biological Process	GO:0010604	positive regulation of macromolecule metabolic process	4.54447e-12	7.73791e-10	414	2632
Cellular Component	GO:0016604	nuclear body	5.72709e-12	3.81567e-10	130	628
Biological Process	GO:0050794	regulation of cellular process	6.23199e-12	1.03947e-09	1282	9803
Biological Process	GO:0048518	positive regulation of biological process	8.40178e-12	1.37336e-09	683	4754
Biological Process	GO:0031325	positive regulation of cellular metabolic process	1.40406e-11	2.25007e-09	412	2637
Biological Process	GO:0050789	regulation of biological process	2.11266e-11	3.32054e-09	1348	10420
Biological Process	GO:0009893	positive regulation of metabolic process	4.8412e-11	7.4655e-09	438	2859
Biological Process	GO:0065007	biological regulation	6.81205e-11	1.03102e-08	1422	11114
Molecular Function	GO:0046872	metal ion binding	7.15173e-11	5.92572e-09	435	2790
Molecular Function	GO:0043169	cation binding	1.28828e-10	1.01892e-08	445	2877
Biological Process	GO:0031328	positive regulation of cellular biosynthetic process	1.59342e-10	2.32553e-08	258	1532
Biological Process	GO:0045935	positive regulation of nucleobase-containing compound metabolic process	1.59342e-10	2.32553e-08	258	1532
Cellular Component	GO:0044422	organelle part	1.97589e-10	1.239e-08	961	7279
Biological Process	GO:0007399	nervous system development	4.24176e-10	6.08209e-08	266	1605
Biological Process	GO:0009891	positive regulation of biosynthetic process	4.61859e-10	6.50823e-08	258	1548
Cellular Component	GO:0044451	nucleoplasm part	5.83397e-10	3.45501e-08	174	974
Biological Process	GO:0010557	positive regulation of macromolecule biosynthetic process	1.71231e-09	2.37199e-07	243	1459
Cellular Component	GO:0044446	intracellular organelle part	3.30568e-09	1.85466e-07	923	7034
Biological Process	GO:0010628	positive regulation of gene expression	5.87231e-09	7.99906e-07	267	1655
Cellular Component	GO:0097458	neuron part	7.03664e-09	3.75053e-07	180	1049
Cellular Component	GO:0098978	glutamatergic synapse	7.98962e-09	4.05568e-07	54	212
Biological Process	GO:0051254	positive regulation of RNA metabolic process	1.18452e-08	1.58707e-06	228	1380
Biological Process	GO:0050804	modulation of chemical synaptic transmission	1.29974e-08	1.71335e-06	68	292
Biological Process	GO:0099177	regulation of trans-synaptic signaling	1.5036e-08	1.95062e-06	68	293
Biological Process	GO:0048519	negative regulation of biological process	2.83354e-08	3.61852e-06	577	4100
Biological Process	GO:1902680	positive regulation of RNA biosynthetic process	3.13263e-08	3.93891e-06	216	1308
Biological Process	GO:0048523	negative regulation of cellular process	3.30149e-08	4.08834e-06	525	3687
Biological Process	GO:0016043	cellular component organization	3.41216e-08	4.16232e-06	699	5097
Molecular Function	GO:0015631	tubulin binding	3.80447e-08	2.87816e-06	70	306
Biological Process	GO:0045893	positive regulation of transcription, DNA-templated	4.63864e-08	5.49443e-06	215	1307
Biological Process	GO:1903508	positive regulation of nucleic acid-templated transcription	4.63864e-08	5.49443e-06	215	1307
Biological Process	GO:0071840	cellular component organization or biogenesis	6.00494e-08	7.01119e-06	719	5278
Biological Process	GO:0048699	generation of neurons	6.09864e-08	7.02031e-06	185	1094
Biological Process	GO:0006996	organelle organization	7.07258e-08	8.02836e-06	469	3261
Biological Process	GO:0010629	negative regulation of gene expression	7.35864e-08	8.23865e-06	228	1410
Biological Process	GO:0030182	neuron differentiation	7.78633e-08	8.59969e-06	167	969
Biological Process	GO:0022008	neurogenesis	1.00179e-07	1.09168e-05	196	1181
Biological Process	GO:2000113	negative regulation of cellular macromolecule biosynthetic process	1.06736e-07	1.14783e-05	192	1153
Cellular Component	GO:0045202	synapse	1.13393e-07	5.49441e-06	146	843
Biological Process	GO:0048731	system development	1.31216e-07	1.39276e-05	482	3380
Biological Process	GO:0010558	negative regulation of macromolecule biosynthetic process	1.56342e-07	1.63818e-05	192	1159
Biological Process	GO:0007275	multicellular organism development	2.41713e-07	2.50066e-05	519	3692
Biological Process	GO:0031327	negative regulation of cellular biosynthetic process	2.65749e-07	2.71496e-05	197	1204
Biological Process	GO:0045944	positive regulation of transcription by RNA polymerase II	2.74849e-07	2.77326e-05	171	1016
Cellular Component	GO:0005813	centrosome	4.44531e-07	2.06031e-05	97	517
Biological Process	GO:0007049	cell cycle	5.11306e-07	5.09622e-05	200	1237
Biological Process	GO:0009890	negative regulation of biosynthetic process	5.76496e-07	5.67675e-05	197	1217
Cellular Component	GO:0043005	neuron projection	5.90358e-07	2.62217e-05	130	751
Biological Process	GO:0051253	negative regulation of RNA metabolic process	6.35742e-07	6.18561e-05	179	1087
Biological Process	GO:0045892	negative regulation of transcription, DNA-templated	9.15805e-07	8.80573e-05	168	1013
Molecular Function	GO:0030554	adenyl nucleotide binding	9.34416e-07	6.77452e-05	215	1333
Biological Process	GO:1902679	negative regulation of RNA biosynthetic process	9.75275e-07	9.16198e-05	168	1014
Biological Process	GO:1903507	negative regulation of nucleic acid-templated transcription	9.75275e-07	9.16198e-05	168	1014
Molecular Function	GO:0032559	adenyl ribonucleotide binding	1.14052e-06	7.93805e-05	213	1322
Cellular Component	GO:0044456	synapse part	1.44533e-06	6.1629e-05	101	558
Biological Process	GO:0048468	cell development	1.46715e-06	0.000135656	244	1585
Biological Process	GO:0022402	cell cycle process	1.47723e-06	0.000135656	157	941
Biological Process	GO:0006376	mRNA splice site selection	1.60767e-06	0.000145995	11	19
Molecular Function	GO:0005085	guanyl-nucleotide exchange factor activity	1.79723e-06	0.000120276	46	191
Biological Process	GO:0048666	neuron development	2.01648e-06	0.000180778	134	781
Biological Process	GO:0007268	chemical synaptic transmission	2.05706e-06	0.000180778	88	463
Biological Process	GO:0098916	anterograde trans-synaptic signaling	2.05706e-06	0.000180778	88	463
Molecular Function	GO:0005524	ATP binding	2.10247e-06	0.000135492	206	1282
Biological Process	GO:0045934	negative regulation of nucleobase-containing compound metabolic process	2.22264e-06	0.000193251	190	1189
Biological Process	GO:0099537	trans-synaptic signaling	2.31466e-06	0.000199134	89	471
Biological Process	GO:0017156	calcium ion regulated exocytosis	2.42928e-06	0.000206818	30	106
Molecular Function	GO:0019783	ubiquitin-like protein-specific protease activity	2.46193e-06	0.000152991	29	99
Molecular Function	GO:0008017	microtubule binding	2.61314e-06	0.000156788	51	223
Biological Process	GO:0043412	macromolecule modification	2.70365e-06	0.000227803	485	3488
Biological Process	GO:0000245	spliceosomal complex assembly	3.09648e-06	0.000254385	15	35
Biological Process	GO:0099536	synaptic signaling	3.10035e-06	0.000254385	90	481
Biological Process	GO:0023051	regulation of signaling	3.11251e-06	0.000254385	359	2490
Cellular Component	GO:0005815	microtubule organizing center	3.11489e-06	0.00012771	111	638
Molecular Function	GO:0003729	mRNA binding	3.41278e-06	0.000197941	53	237
Biological Process	GO:0007010	cytoskeleton organization	3.58175e-06	0.000289838	186	1168
Biological Process	GO:0010646	regulation of cell communication	3.71112e-06	0.000297363	356	2471
Cellular Component	GO:0005829	cytosol	3.95176e-06	0.000156022	401	2887
Cellular Component	GO:0016607	nuclear speck	4.34437e-06	0.000165396	62	306
Biological Process	GO:0051130	positive regulation of cellular component organization	4.77802e-06	0.000379133	150	909
Biological Process	GO:0032502	developmental process	5.19497e-06	0.000408254	594	4393
Biological Process	GO:0065009	regulation of molecular function	6.10591e-06	0.000475272	336	2327
Biological Process	GO:0048489	synaptic vesicle transport	6.52584e-06	0.000498464	28	100
Biological Process	GO:0097480	establishment of synaptic vesicle localization	6.52584e-06	0.000498464	28	100
Biological Process	GO:0000226	microtubule cytoskeleton organization	6.60512e-06	0.000499849	95	524
Cellular Component	GO:0030424	axon	6.71446e-06	0.000246814	62	310
Molecular Function	GO:0008144	drug binding	7.39261e-06	0.00041494	226	1454
Biological Process	GO:0097479	synaptic vesicle localization	7.40577e-06	0.000555297	29	106
Biological Process	GO:0010605	negative regulation of macromolecule metabolic process	9.72356e-06	0.000715998	303	2081
Biological Process	GO:0006464	cellular protein modification process	9.8118e-06	0.000715998	460	3326
Biological Process	GO:0036211	protein modification process	9.8118e-06	0.000715998	460	3326
Cellular Component	GO:0036477	somatodendritic compartment	1.00592e-05	0.000357437	76	408
Biological Process	GO:0051052	regulation of DNA metabolic process	1.04225e-05	0.000753835	66	334
Biological Process	GO:0017158	regulation of calcium ion-dependent exocytosis	1.05891e-05	0.000759161	23	76
Biological Process	GO:0006259	DNA metabolic process	1.09911e-05	0.000781134	126	749
Biological Process	GO:0050806	positive regulation of synaptic transmission	1.31296e-05	0.000925071	27	98
Biological Process	GO:0032870	cellular response to hormone stimulus	1.33883e-05	0.000930386	76	403
Molecular Function	GO:0051020	GTPase binding	1.35323e-05	0.000735816	75	389
Biological Process	GO:0007267	cell-cell signaling	1.35428e-05	0.000930386	163	1022
Biological Process	GO:0006396	RNA processing	1.35465e-05	0.000930386	130	781
Cellular Component	GO:0098984	neuron to neuron synapse	1.37194e-05	0.000471771	40	176
Biological Process	GO:0043414	macromolecule methylation	1.41462e-05	0.000963472	53	253
Cellular Component	GO:0005694	chromosome	1.55966e-05	0.000519563	154	978
Biological Process	GO:0007269	neurotransmitter secretion	1.60737e-05	0.00107681	27	99
Biological Process	GO:0099643	signal release from synapse	1.60737e-05	0.00107681	27	99
Biological Process	GO:0016079	synaptic vesicle exocytosis	1.69954e-05	0.0011293	23	78
Biological Process	GO:0048856	anatomical structure development	1.8136e-05	0.00119537	557	4133
Biological Process	GO:0051641	cellular localization	1.82841e-05	0.00119549	304	2105
Molecular Function	GO:0017076	purine nucleotide binding	2.0721e-05	0.00109256	256	1702
Biological Process	GO:0010571	positive regulation of nuclear cell cycle DNA replication	2.13155e-05	0.00138263	5	5
Molecular Function	GO:0032555	purine ribonucleotide binding	2.32575e-05	0.00119023	253	1682
Biological Process	GO:0043087	regulation of GTPase activity	2.37591e-05	0.001529	67	349
Biological Process	GO:0048869	cellular developmental process	2.44312e-05	0.00155997	420	3033
Biological Process	GO:0001956	positive regulation of neurotransmitter secretion	2.49752e-05	0.00158235	8	13
Biological Process	GO:0051276	chromosome organization	2.53482e-05	0.00159362	164	1041
Molecular Function	GO:0035639	purine ribonucleoside triphosphate binding	2.63901e-05	0.00131197	246	1632
Biological Process	GO:0007062	sister chromatid cohesion	2.78851e-05	0.00173973	17	50
Molecular Function	GO:0008092	cytoskeletal protein binding	2.89841e-05	0.0014009	135	814
Molecular Function	GO:0032553	ribonucleotide binding	3.04745e-05	0.00143312	254	1696
Cellular Component	GO:0044427	chromosomal part	3.1114e-05	0.00100508	137	863
Molecular Function	GO:0004843	thiol-dependent ubiquitin-specific protease activity	3.24685e-05	0.00148672	25	90
Biological Process	GO:0030154	cell differentiation	3.62638e-05	0.00224534	398	2869
Biological Process	GO:0006887	exocytosis	3.65565e-05	0.00224644	52	255
Molecular Function	GO:0036459	thiol-dependent ubiquitinyl hydrolase activity	3.97786e-05	0.00177474	25	91
Cellular Component	GO:0030425	dendrite	4.18583e-05	0.00131238	59	308
Biological Process	GO:0051960	regulation of nervous system development	4.43142e-05	0.00270284	106	627
Biological Process	GO:0031175	neuron projection development	4.48859e-05	0.00270309	111	663
Biological Process	GO:0009892	negative regulation of metabolic process	4.49799e-05	0.00270309	322	2271
Cellular Component	GO:0097447	dendritic tree	4.61024e-05	0.00140415	59	309
Molecular Function	GO:0101005	ubiquitinyl hydrolase activity	4.85366e-05	0.00211134	25	92
Biological Process	GO:0010564	regulation of cell cycle process	5.17482e-05	0.00308714	84	474
Biological Process	GO:0010608	posttranscriptional regulation of gene expression	5.29952e-05	0.00313862	66	351
Cellular Component	GO:0008278	cohesin complex	5.39549e-05	0.00159767	7	11
Biological Process	GO:0006974	cellular response to DNA damage stimulus	5.40331e-05	0.00317707	106	630
Biological Process	GO:0016071	mRNA metabolic process	5.52939e-05	0.00322798	94	545
Biological Process	GO:1902805	positive regulation of synaptic vesicle transport	5.62402e-05	0.00323698	6	8
Biological Process	GO:2000302	positive regulation of synaptic vesicle exocytosis	5.62402e-05	0.00323698	6	8
Biological Process	GO:0007017	microtubule-based process	5.84607e-05	0.00334125	115	696
Cellular Component	GO:0005802	trans-Golgi network	5.97473e-05	0.00172137	36	162
Biological Process	GO:0009725	response to hormone	6.49716e-05	0.00368759	84	477
Cellular Component	GO:0015630	microtubule cytoskeleton	6.62871e-05	0.0018166	155	1013
Cellular Component	GO:0044450	microtubule organizing center part	6.64611e-05	0.0018166	43	207
Biological Process	GO:0043547	positive regulation of GTPase activity	7.06152e-05	0.00398026	57	294
Biological Process	GO:0006397	mRNA processing	7.31452e-05	0.00409463	69	375
Biological Process	GO:0033036	macromolecule localization	7.40372e-05	0.00411637	297	2088
Cellular Component	GO:0098687	chromosomal region	7.48749e-05	0.00199542	47	234
Biological Process	GO:0051590	positive regulation of neurotransmitter transport	7.54605e-05	0.00416716	11	26
Biological Process	GO:0048167	regulation of synaptic plasticity	7.76096e-05	0.00425707	29	119
Cellular Component	GO:0098794	postsynapse	7.84595e-05	0.00202845	63	342
Cellular Component	GO:0042995	cell projection	7.99201e-05	0.00202845	207	1419
Biological Process	GO:0045055	regulated exocytosis	8.04389e-05	0.00437679	36	161
Biological Process	GO:0050790	regulation of catalytic activity	8.08632e-05	0.00437679	262	1816
Biological Process	GO:0023061	signal release	8.4273e-05	0.00453134	54	276
Biological Process	GO:0051962	positive regulation of nervous system development	9.02525e-05	0.00482114	62	330
Biological Process	GO:0051128	regulation of cellular component organization	9.19491e-05	0.00487987	270	1882
Cellular Component	GO:0014069	postsynaptic density	9.19987e-05	0.00221559	35	159
Cellular Component	GO:0032279	asymmetric synapse	9.19987e-05	0.00221559	35	159
Biological Process	GO:0071383	cellular response to steroid hormone stimulus	9.30798e-05	0.00490801	30	126
Cellular Component	GO:0120025	plasma membrane bounded cell projection	9.35288e-05	0.00221559	200	1368
Biological Process	GO:0051056	regulation of small GTPase mediated signal transduction	9.46504e-05	0.00494053	40	187
Biological Process	GO:0009755	hormone-mediated signaling pathway	9.49056e-05	0.00494053	32	138
Biological Process	GO:0051172	negative regulation of nitrogen compound metabolic process	9.59691e-05	0.00496428	271	1891
Molecular Function	GO:0000166	nucleotide binding	0.000100167	0.00414979	281	1933
Molecular Function	GO:1901265	nucleoside phosphate binding	0.000100167	0.00414979	281	1933
Biological Process	GO:0045956	positive regulation of calcium ion-dependent exocytosis	0.000100629	0.00517257	8	15
Biological Process	GO:0044093	positive regulation of molecular function	0.000105633	0.00539588	186	1236
Biological Process	GO:0017157	regulation of exocytosis	0.000108407	0.00546922	34	151
Biological Process	GO:2001252	positive regulation of chromosome organization	0.000108407	0.00546922	34	151
Biological Process	GO:2000026	regulation of multicellular organismal development	0.000112399	0.00563582	214	1452
Biological Process	GO:0071257	cellular response to electrical stimulus	0.00011551	0.00575647	5	6
Cellular Component	GO:0043228	non-membrane-bounded organelle	0.000116321	0.0026956	493	3754
Biological Process	GO:0033044	regulation of chromosome organization	0.000117247	0.00577267	55	286
Biological Process	GO:0034248	regulation of cellular amide metabolic process	0.000117247	0.00577267	55	286
Biological Process	GO:0009987	cellular process	0.000119879	0.00586687	1814	15157
Cellular Component	GO:0099572	postsynaptic specialization	0.000120628	0.00273594	38	180
Biological Process	GO:0006302	double-strand break repair	0.000125611	0.00611081	42	202
Biological Process	GO:0008380	RNA splicing	0.000128575	0.00621802	62	334
Molecular Function	GO:0030695	GTPase regulator activity	0.000128583	0.00520314	44	211
Biological Process	GO:0006417	regulation of translation	0.000130549	0.00627636	48	241
Cellular Component	GO:0098982	GABA-ergic synapse	0.000134002	0.00297597	13	37
Cellular Component	GO:0043232	intracellular non-membrane-bounded organelle	0.00014109	0.00306942	492	3753
Molecular Function	GO:0043168	anion binding	0.000142291	0.00562697	349	2472
Biological Process	GO:0099504	synaptic vesicle cycle	0.000146544	0.00700413	31	135
Molecular Function	GO:0001228	DNA-binding transcription activator activity, RNA polymerase II-specific	0.000149306	0.0057504	71	390
Molecular Function	GO:0019899	enzyme binding	0.000152022	0.0057504	247	1683
Biological Process	GO:0051640	organelle localization	0.000157894	0.0075027	79	454
Biological Process	GO:0046578	regulation of Ras protein signal transduction	0.000158947	0.00750911	35	160
Biological Process	GO:0032259	methylation	0.000165735	0.00778479	54	283
Biological Process	GO:0046928	regulation of neurotransmitter secretion	0.00017005	0.00794182	18	62
Molecular Function	GO:0005096	GTPase activator activity	0.0001782	0.0065972	41	195
Biological Process	GO:0048511	rhythmic process	0.000179013	0.00831291	39	186
Biological Process	GO:0008104	protein localization	0.000181306	0.00837185	256	1791
Biological Process	GO:1902803	regulation of synaptic vesicle transport	0.000183532	0.00837991	16	52
Biological Process	GO:2000300	regulation of synaptic vesicle exocytosis	0.000183532	0.00837991	16	52
Biological Process	GO:0051726	regulation of cell cycle	0.000190111	0.0086321	126	797
Cellular Component	GO:0097060	synaptic membrane	0.000193882	0.00413356	42	210
Biological Process	GO:0007623	circadian rhythm	0.00019446	0.0087808	31	137
Biological Process	GO:0006275	regulation of DNA replication	0.00020162	0.00905409	21	79
Cellular Component	GO:0000793	condensed chromosome	0.000201669	0.00421528	31	140
Biological Process	GO:0031324	negative regulation of cellular metabolic process	0.000214246	0.00956849	286	2032
Biological Process	GO:0044265	cellular macromolecule catabolic process	0.000218651	0.00969004	138	889
Biological Process	GO:0120036	plasma membrane bounded cell projection organization	0.000219339	0.00969004	164	1085
Biological Process	GO:0043484	regulation of RNA splicing	0.000225981	0.00992979	28	120
Cellular Component	GO:0098793	presynapse	0.000232191	0.00475991	51	272
Biological Process	GO:0045786	negative regulation of cell cycle	0.000252752	0.0110246	62	342
Biological Process	GO:0050793	regulation of developmental process	0.000253593	0.0110246	267	1887
Cellular Component	GO:0005856	cytoskeleton	0.000263128	0.00529236	244	1743
Biological Process	GO:0090174	organelle membrane fusion	0.000270545	0.0116993	20	75
Biological Process	GO:0140029	exocytic process	0.000282516	0.0121526	17	59
Biological Process	GO:0010638	positive regulation of organelle organization	0.000291792	0.0124579	82	484
Biological Process	GO:0099003	vesicle-mediated transport in synapse	0.000292662	0.0124579	31	140
Biological Process	GO:0007215	glutamate receptor signaling pathway	0.000298109	0.012559	19	70
Biological Process	GO:0098693	regulation of synaptic vesicle cycle	0.000298109	0.012559	19	70
Biological Process	GO:0007417	central nervous system development	0.000310141	0.0129989	101	622
Biological Process	GO:0007264	small GTPase mediated signal transduction	0.000326742	0.0136248	64	359
Biological Process	GO:0032869	cellular response to insulin stimulus	0.000334043	0.0138585	31	141
Cellular Component	GO:0005737	cytoplasm	0.000335926	0.0065396	1100	9015
Cellular Component	GO:0016605	PML body	0.000337409	0.0065396	19	72
Molecular Function	GO:0008234	cysteine-type peptidase activity	0.000338228	0.0121434	35	163
Molecular Function	GO:0060589	nucleoside-triphosphatase regulator activity	0.00034197	0.0121434	48	246
Biological Process	GO:0099171	presynaptic modulation of chemical synaptic transmission	0.000342437	0.014135	6	10
Biological Process	GO:0050684	regulation of mRNA processing	0.000349147	0.0143093	26	111
Biological Process	GO:0050767	regulation of neurogenesis	0.000350598	0.0143093	89	537
Biological Process	GO:0051588	regulation of neurotransmitter transport	0.000351911	0.0143093	21	82
Molecular Function	GO:0043539	protein serine/threonine kinase activator activity	0.000355645	0.0123765	9	21
Biological Process	GO:0017196	N-terminal peptidyl-methionine acetylation	0.000365258	0.0146683	5	7
Biological Process	GO:0031340	positive regulation of vesicle fusion	0.000365258	0.0146683	5	7
Biological Process	GO:0071495	cellular response to endogenous stimulus	0.000366124	0.0146683	137	892
Biological Process	GO:0006260	DNA replication	0.000371512	0.0148116	38	186
Biological Process	GO:0045666	positive regulation of neuron differentiation	0.000374386	0.0148537	42	212
Cellular Component	GO:0005730	nucleolus	0.000389652	0.00741731	113	729
Biological Process	GO:1903305	regulation of regulated secretory pathway	0.000402441	0.0158896	25	106
Biological Process	GO:0033554	cellular response to stress	0.000408702	0.0160498	201	1384
Biological Process	GO:0045859	regulation of protein kinase activity	0.000410425	0.0160498	91	554
Biological Process	GO:0043085	positive regulation of catalytic activity	0.000412494	0.0160539	147	970
Biological Process	GO:0051650	establishment of vesicle localization	0.000435363	0.0168636	37	181
Biological Process	GO:0071407	cellular response to organic cyclic compound	0.000449428	0.0173263	55	301
Cellular Component	GO:0000775	chromosome, centromeric region	0.000474701	0.00887773	32	153
Molecular Function	GO:0004674	protein serine/threonine kinase activity	0.000484775	0.0162837	66	371
Molecular Function	GO:0043022	ribosome binding	0.000486639	0.0162837	15	50
Biological Process	GO:0040029	regulation of gene expression, epigenetic	0.000489182	0.0187703	39	195
Biological Process	GO:0007063	regulation of sister chromatid cohesion	0.000495655	0.0188473	8	18
Biological Process	GO:0006310	DNA recombination	0.000496978	0.0188473	44	228
Biological Process	GO:0032922	circadian regulation of gene expression	0.000498105	0.0188473	15	51
Biological Process	GO:0007099	centriole replication	0.000513267	0.0192428	12	36
Biological Process	GO:0099054	presynapse assembly	0.000513267	0.0192428	12	36
Biological Process	GO:0030030	cell projection organization	0.000532677	0.0198793	165	1113
Molecular Function	GO:0008270	zinc ion binding	0.000552382	0.0181348	109	678
Biological Process	GO:0050769	positive regulation of neurogenesis	0.000553852	0.0205756	52	283
Biological Process	GO:0032868	response to insulin	0.000558559	0.0206566	34	164
Biological Process	GO:0000122	negative regulation of transcription by RNA polymerase II	0.000565633	0.0207415	110	699
Cellular Component	GO:0042734	presynaptic membrane	0.000570393	0.0104834	16	58
Biological Process	GO:0000375	RNA splicing, via transesterification reactions	0.000571528	0.0207415	49	263
Biological Process	GO:0000377	RNA splicing, via transesterification reactions with bulged adenosine as nucleophile	0.000571528	0.0207415	49	263
Biological Process	GO:0000398	mRNA splicing, via spliceosome	0.000571528	0.0207415	49	263
Biological Process	GO:0051648	vesicle localization	0.000573544	0.0207415	38	190
Biological Process	GO:0030518	intracellular steroid hormone receptor signaling pathway	0.000592043	0.0213161	21	85
Biological Process	GO:0032940	secretion by cell	0.000617663	0.022141	84	510
Biological Process	GO:1903311	regulation of mRNA metabolic process	0.000630974	0.0225194	40	204
Molecular Function	GO:0016773	phosphotransferase activity, alcohol group as acceptor	0.00063351	0.0204131	107	666
Cellular Component	GO:0005794	Golgi apparatus	0.000653284	0.0118034	150	1024
Cellular Component	GO:0099699	integral component of synaptic membrane	0.000670832	0.0119184	18	70
Biological Process	GO:0018206	peptidyl-methionine modification	0.000679065	0.0238209	6	11
Biological Process	GO:0033262	regulation of nuclear cell cycle DNA replication	0.000679065	0.0238209	6	11
Biological Process	GO:0036092	phosphatidylinositol-3-phosphate biosynthetic process	0.000679065	0.0238209	6	11
Biological Process	GO:0098534	centriole assembly	0.000679971	0.0238209	12	37
Biological Process	GO:0001505	regulation of neurotransmitter levels	0.000682013	0.0238209	42	218
Biological Process	GO:0051093	negative regulation of developmental process	0.000696895	0.0242371	110	703
Biological Process	GO:0009966	regulation of signal transduction	0.000704575	0.0244004	303	2205
Biological Process	GO:0045664	regulation of neuron differentiation	0.000716975	0.0246986	71	419
Biological Process	GO:0046834	lipid phosphorylation	0.000719231	0.0246986	16	58
Cellular Component	GO:0044463	cell projection part	0.000720398	0.0123862	131	879
Cellular Component	GO:0120038	plasma membrane bounded cell projection part	0.000720398	0.0123862	131	879
Molecular Function	GO:0019207	kinase regulator activity	0.000731593	0.0227348	33	157
Molecular Function	GO:0036094	small molecule binding	0.000731695	0.0227348	317	2274
Biological Process	GO:0009057	macromolecule catabolic process	0.000732499	0.025049	155	1044
Biological Process	GO:0000075	cell cycle checkpoint	0.000760842	0.0259098	29	135
Biological Process	GO:0048024	regulation of mRNA splicing, via spliceosome	0.000797605	0.0270491	20	81
Biological Process	GO:0044087	regulation of cellular component biogenesis	0.000819965	0.0276385	116	751
Biological Process	GO:0060078	regulation of postsynaptic membrane potential	0.00082175	0.0276385	21	87
Biological Process	GO:0033365	protein localization to organelle	0.000831221	0.0278425	102	647
Cellular Component	GO:0099240	intrinsic component of synaptic membrane	0.000834176	0.0141148	19	77
Biological Process	GO:0034968	histone lysine methylation	0.0008421	0.0279776	23	99
Biological Process	GO:0043401	steroid hormone mediated signaling pathway	0.0008421	0.0279776	23	99
Biological Process	GO:0006906	vesicle fusion	0.000859934	0.0284544	18	70
Molecular Function	GO:0017075	syntaxin-1 binding	0.00087851	0.0268177	8	19
Biological Process	GO:0098935	dendritic transport	0.000880287	0.0288939	5	8
Biological Process	GO:1905634	regulation of protein localization to chromatin	0.000880287	0.0288939	5	8
Biological Process	GO:0048545	response to steroid hormone	0.00089933	0.0294009	31	149
Molecular Function	GO:0140096	catalytic activity, acting on a protein	0.000937273	0.0275356	298	2133
Molecular Function	GO:0008134	transcription factor binding	0.000939493	0.0275356	83	500
Biological Process	GO:0009888	tissue development	0.00094388	0.0307344	199	1391
Biological Process	GO:0090068	positive regulation of cell cycle process	0.000959008	0.0310404	38	195
Biological Process	GO:0000018	regulation of DNA recombination	0.000962939	0.0310404	21	88
Biological Process	GO:1903532	positive regulation of secretion by cell	0.000964672	0.0310404	32	156
Molecular Function	GO:0000900	translation repressor activity, mRNA regulatory element binding	0.000965327	0.0275356	5	8
Molecular Function	GO:0016303	1-phosphatidylinositol-3-kinase activity	0.000965327	0.0275356	5	8
Cellular Component	GO:0005814	centriole	0.000976278	0.0162611	23	102
Biological Process	GO:0033043	regulation of organelle organization	0.000980006	0.0312882	149	1005
Biological Process	GO:0051345	positive regulation of hydrolase activity	0.000982341	0.0312882	85	525
Biological Process	GO:0031935	regulation of chromatin silencing	0.000983856	0.0312882	9	24
Molecular Function	GO:0016740	transferase activity	0.00100276	0.0279896	300	2151
Molecular Function	GO:0070063	RNA polymerase binding	0.00101342	0.0279896	14	48
Biological Process	GO:0009719	response to endogenous stimulus	0.00104865	0.0332193	145	976
Molecular Function	GO:0042826	histone deacetylase binding	0.00106028	0.0283402	21	87
Biological Process	GO:0060284	regulation of cell development	0.00107205	0.0338297	100	637
Biological Process	GO:0071900	regulation of protein serine/threonine kinase activity	0.00107806	0.0338884	61	354
Molecular Function	GO:0000149	SNARE binding	0.0010868	0.0283402	22	93
Molecular Function	GO:0008094	DNA-dependent ATPase activity	0.00109126	0.0283402	16	59
Molecular Function	GO:0019209	kinase activator activity	0.00109126	0.0283402	16	59
Biological Process	GO:0007420	brain development	0.00109548	0.034304	74	447
Biological Process	GO:0000077	DNA damage checkpoint	0.00112449	0.0350781	21	89
Cellular Component	GO:0098791	Golgi subcompartment	0.00112849	0.0185073	72	442
Biological Process	GO:0031570	DNA integrity checkpoint	0.00113038	0.0351277	22	95
Biological Process	GO:0071375	cellular response to peptide hormone stimulus	0.0011415	0.0353389	35	177
Molecular Function	GO:0008757	S-adenosylmethionine-dependent methyltransferase activity	0.00114193	0.02922	30	142
Biological Process	GO:0099172	presynapse organization	0.0011506	0.0354863	12	39
Molecular Function	GO:0016772	transferase activity, transferring phosphorus-containing groups	0.00116997	0.0295037	135	885
Biological Process	GO:0051054	positive regulation of DNA metabolic process	0.00119348	0.0365357	36	184
Biological Process	GO:0009653	anatomical structure morphogenesis	0.00119357	0.0365357	277	2015
Biological Process	GO:0007059	chromosome segregation	0.0012262	0.0373947	49	272
Biological Process	GO:0061025	membrane fusion	0.00125011	0.037922	25	114
Biological Process	GO:0043549	regulation of kinase activity	0.00125278	0.037922	100	640
Biological Process	GO:0016579	protein deubiquitination	0.00127707	0.0383975	24	108
Biological Process	GO:0071902	positive regulation of protein serine/threonine kinase activity	0.00127788	0.0383975	41	218
Biological Process	GO:0034250	positive regulation of cellular amide metabolic process	0.00129699	0.038829	23	102
Molecular Function	GO:0005543	phospholipid binding	0.00131611	0.032512	67	392
Molecular Function	GO:0019905	syntaxin binding	0.00132664	0.032512	16	60
Biological Process	GO:0070647	protein modification by small protein conjugation or removal	0.0013321	0.0397346	123	814
Biological Process	GO:0051656	establishment of organelle localization	0.00133917	0.0398003	60	350
Molecular Function	GO:0052742	phosphatidylinositol kinase activity	0.00136043	0.032877	6	12
Biological Process	GO:0048812	neuron projection morphogenesis	0.00142467	0.0421877	73	444
Cellular Component	GO:0008287	protein serine/threonine phosphatase complex	0.00143536	0.0228372	13	46
Cellular Component	GO:1903293	phosphatase complex	0.00143536	0.0228372	13	46
Molecular Function	GO:0097367	carbohydrate derivative binding	0.00143571	0.0342211	274	1959
Biological Process	GO:0045595	regulation of cell differentiation	0.0014365	0.0423846	182	1270
Biological Process	GO:0065008	regulation of biological quality	0.00144849	0.0425845	392	2951
Biological Process	GO:0051246	regulation of protein metabolic process	0.00145466	0.0426128	293	2150
Cellular Component	GO:0000120	RNA polymerase I transcription factor complex	0.00148063	0.0232111	3	3
Biological Process	GO:0006479	protein methylation	0.00149642	0.0435239	32	160
Biological Process	GO:0008213	protein alkylation	0.00149642	0.0435239	32	160
Molecular Function	GO:0003723	RNA binding	0.00150083	0.0352898	163	1102
Biological Process	GO:0032268	regulation of cellular protein metabolic process	0.00150674	0.0436328	278	2031
Biological Process	GO:0006111	regulation of gluconeogenesis	0.00151084	0.0436328	11	35
Biological Process	GO:1903530	regulation of secretion by cell	0.00155741	0.0438356	58	338
Biological Process	GO:0006537	glutamate biosynthetic process	0.00157686	0.0438356	3	3
Biological Process	GO:0006543	glutamine catabolic process	0.00157686	0.0438356	3	3
Biological Process	GO:0031632	positive regulation of synaptic vesicle fusion to presynaptic active zone membrane	0.00157686	0.0438356	3	3
Biological Process	GO:0071596	ubiquitin-dependent protein catabolic process via the N-end rule pathway	0.00157686	0.0438356	3	3
Biological Process	GO:0098961	dendritic transport of ribonucleoprotein complex	0.00157686	0.0438356	3	3
Biological Process	GO:0098963	dendritic transport of messenger ribonucleoprotein complex	0.00157686	0.0438356	3	3
Biological Process	GO:0099502	calcium-dependent activation of synaptic vesicle fusion	0.00157686	0.0438356	3	3
Biological Process	GO:2000832	negative regulation of steroid hormone secretion	0.00157686	0.0438356	3	3
Biological Process	GO:2000847	negative regulation of corticosteroid hormone secretion	0.00157686	0.0438356	3	3
Biological Process	GO:2000850	negative regulation of glucocorticoid secretion	0.00157686	0.0438356	3	3
Cellular Component	GO:0012505	endomembrane system	0.00159598	0.0246567	373	2859
Biological Process	GO:1901653	cellular response to peptide	0.00159894	0.0442988	39	207
Molecular Function	GO:0003678	DNA helicase activity	0.00160337	0.0371981	16	61
Biological Process	GO:0032508	DNA duplex unwinding	0.00165468	0.0456881	17	68
Biological Process	GO:0018022	peptidyl-lysine methylation	0.00166584	0.0457235	24	110
Biological Process	GO:0046599	regulation of centriole replication	0.00167244	0.0457235	8	21
Biological Process	GO:0051649	establishment of localization in cell	0.00167274	0.0457235	210	1494
Biological Process	GO:0032392	DNA geometric change	0.00171329	0.0466758	18	74
Biological Process	GO:0045814	negative regulation of gene expression, epigenetic	0.00174722	0.0474421	19	80
Biological Process	GO:0045860	positive regulation of protein kinase activity	0.00177928	0.0478266	59	347
Biological Process	GO:0030900	forebrain development	0.00179064	0.0478266	46	256
Biological Process	GO:0045722	positive regulation of gluconeogenesis	0.00179064	0.0478266	5	9
Biological Process	GO:0045876	positive regulation of sister chromatid cohesion	0.00179064	0.0478266	5	9
Biological Process	GO:0051602	response to electrical stimulus	0.00179064	0.0478266	5	9
Cellular Component	GO:0044309	neuron spine	0.0018596	0.028319	19	82
Biological Process	GO:0060322	head development	0.00187276	0.049857	78	485
Biological Process	GO:0070646	protein modification by small protein removal	0.00191471	0.0508081	27	130
Molecular Function	GO:0035004	phosphatidylinositol 3-kinase activity	0.00195953	0.0448628	5	9
Biological Process	GO:0006468	protein phosphorylation	0.00199441	0.05263	214	1531
Biological Process	GO:0051247	positive regulation of protein metabolic process	0.00199625	0.05263	178	1248
Biological Process	GO:0006836	neurotransmitter transport	0.00200537	0.0527006	34	176
Biological Process	GO:0045623	negative regulation of T-helper cell differentiation	0.00205095	0.0537258	6	13
Cellular Component	GO:0005942	phosphatidylinositol 3-kinase complex	0.00206365	0.0309838	8	22
Biological Process	GO:0051338	regulation of transferase activity	0.00209427	0.0546853	109	718
Biological Process	GO:0045787	positive regulation of cell cycle	0.00211227	0.0549794	47	265
Biological Process	GO:0006325	chromatin organization	0.0021572	0.0559708	106	696
Biological Process	GO:0051047	positive regulation of secretion	0.00221077	0.0569987	34	177
Biological Process	GO:2001020	regulation of response to DNA damage stimulus	0.00221077	0.0569987	34	177
Biological Process	GO:0016571	histone methylation	0.00224844	0.0574602	26	125
Biological Process	GO:0030242	autophagy of peroxisome	0.00226382	0.0574602	4	6
Biological Process	GO:0031630	regulation of synaptic vesicle fusion to presynaptic active zone membrane	0.00226382	0.0574602	4	6
Biological Process	GO:0035562	negative regulation of chromatin binding	0.00226382	0.0574602	4	6
Biological Process	GO:0042754	negative regulation of circadian rhythm	0.00226382	0.0574602	4	6
Molecular Function	GO:0016887	ATPase activity	0.00230496	0.0520861	70	422
Biological Process	GO:0007416	synapse assembly	0.0023446	0.0593264	25	119
Biological Process	GO:0042752	regulation of circadian rhythm	0.00235678	0.0594505	18	76
Molecular Function	GO:1990247	N6-methyladenosine-containing RNA binding	0.00243966	0.0544232	4	6
Biological Process	GO:0050808	synapse organization	0.00246854	0.0620782	49	281
Biological Process	GO:0048284	organelle fusion	0.00252263	0.0632437	23	107
Biological Process	GO:1902275	regulation of chromatin organization	0.00254874	0.0637028	30	152
Biological Process	GO:0010676	positive regulation of cellular carbohydrate metabolic process	0.00257339	0.064123	10	32
Molecular Function	GO:0001227	DNA-binding transcription repressor activity, RNA polymerase II-specific	0.00260313	0.0573349	45	249
Biological Process	GO:0006338	chromatin remodeling	0.00264119	0.0656123	25	120
Biological Process	GO:0060968	regulation of gene silencing	0.00265434	0.0656713	16	65
Biological Process	GO:0071417	cellular response to organonitrogen compound	0.00265963	0.0656713	59	353
Molecular Function	GO:0019887	protein kinase regulator activity	0.00273207	0.0594226	28	137
Biological Process	GO:0000724	double-strand break repair via homologous recombination	0.00275314	0.0677754	24	114
Cellular Component	GO:0045211	postsynaptic membrane	0.00279502	0.0412171	30	156
Cellular Component	GO:0001650	fibrillar center	0.00282256	0.0412171	25	123
Biological Process	GO:0023056	positive regulation of signaling	0.0028359	0.0695371	179	1266
Biological Process	GO:0032011	ARF protein signal transduction	0.00285023	0.0695371	7	18
Biological Process	GO:0032012	regulation of ARF protein signal transduction	0.00285023	0.0695371	7	18
Biological Process	GO:0048278	vesicle docking	0.00290352	0.0706265	12	43
Cellular Component	GO:0032839	dendrite cytoplasm	0.00290663	0.0413544	6	14
Biological Process	GO:0043434	response to peptide hormone	0.00292117	0.0708449	38	207
Cellular Component	GO:0031414	N-terminal protein acetyltransferase complex	0.00294835	0.0413544	5	10
Cellular Component	GO:0098688	parallel fiber to Purkinje cell synapse	0.00294835	0.0413544	5	10
Biological Process	GO:0000278	mitotic cell cycle	0.00295059	0.0713468	101	665
Biological Process	GO:0120039	plasma membrane bounded cell projection morphogenesis	0.00306131	0.0738055	73	457
Biological Process	GO:0051298	centrosome duplication	0.00313239	0.0752972	16	66
Biological Process	GO:0045727	positive regulation of translation	0.00316678	0.0759006	19	84
Molecular Function	GO:0005242	inward rectifier potassium channel activity	0.00319361	0.0686034	7	18
Biological Process	GO:0043371	negative regulation of CD4-positive, alpha-beta T cell differentiation	0.00323788	0.076951	6	14
Biological Process	GO:2000001	regulation of DNA damage checkpoint	0.00323788	0.076951	6	14
Biological Process	GO:0030252	growth hormone secretion	0.00323885	0.076951	5	10
Biological Process	GO:0061157	mRNA destabilization	0.00325712	0.0771608	8	23
Biological Process	GO:0051402	neuron apoptotic process	0.003321	0.0784466	29	148
Biological Process	GO:0016458	gene silencing	0.00335258	0.0788375	32	168
Biological Process	GO:0060341	regulation of cellular localization	0.00335684	0.0788375	94	615
Biological Process	GO:0031399	regulation of protein modification process	0.00336666	0.0788417	198	1421
Biological Process	GO:0051984	positive regulation of chromosome segregation	0.00337749	0.0788693	9	28
Biological Process	GO:0014070	response to organic cyclic compound	0.00342278	0.0796991	67	415
Molecular Function	GO:0042623	ATPase activity, coupled	0.00343228	0.072255	52	301
Molecular Function	GO:0030295	protein kinase activator activity	0.00344664	0.072255	14	54
Biological Process	GO:0035249	synaptic transmission, glutamatergic	0.00344817	0.0800622	14	55
Biological Process	GO:0000725	recombinational repair	0.00349101	0.0808272	24	116
Cellular Component	GO:0044431	Golgi apparatus part	0.00350343	0.048502	75	484
Biological Process	GO:0032270	positive regulation of cellular protein metabolic process	0.00351021	0.0810423	168	1186
Biological Process	GO:0051865	protein autoubiquitination	0.00359673	0.0825635	15	61
Biological Process	GO:0048513	animal organ development	0.00360267	0.0825635	324	2435
Biological Process	GO:0051179	localization	0.00361548	0.0825635	639	5039
Biological Process	GO:0048858	cell projection morphogenesis	0.00361651	0.0825635	73	460
Biological Process	GO:0031334	positive regulation of protein complex assembly	0.00372135	0.0847203	37	203
Molecular Function	GO:0016301	kinase activity	0.00383053	0.0793468	112	740
Biological Process	GO:0006511	ubiquitin-dependent protein catabolic process	0.00384624	0.0873204	80	513
Biological Process	GO:0000082	G1/S transition of mitotic cell cycle	0.00391822	0.0882434	24	117
Biological Process	GO:0014855	striated muscle cell proliferation	0.00391842	0.0882434	11	39
Biological Process	GO:0010647	positive regulation of cell communication	0.00391929	0.0882434	177	1260
Molecular Function	GO:0008047	enzyme activator activity	0.00404542	0.0824547	61	367
Biological Process	GO:0097106	postsynaptic density organization	0.00406419	0.0912544	7	19
Molecular Function	GO:0004672	protein kinase activity	0.00407535	0.0824547	88	563
Biological Process	GO:0022607	cellular component assembly	0.00407999	0.0913582	306	2294
Biological Process	GO:0031122	cytoplasmic microtubule organization	0.00411461	0.0918817	14	56
Biological Process	GO:0044089	positive regulation of cellular component biogenesis	0.00414648	0.092206	66	411
Biological Process	GO:0060537	muscle tissue development	0.0041517	0.092206	46	267
Biological Process	GO:0046907	intracellular transport	0.00417626	0.0925002	169	1199
Biological Process	GO:0031062	positive regulation of histone methylation	0.00421129	0.0930241	10	34
Cellular Component	GO:0034702	ion channel complex	0.00424065	0.0579556	41	237
Biological Process	GO:0000723	telomere maintenance	0.00429061	0.0945206	22	105
Biological Process	GO:0000819	sister chromatid segregation	0.00432566	0.0950367	31	164
Molecular Function	GO:0003682	chromatin binding	0.004389	0.08778	74	462
Biological Process	GO:0045622	regulation of T-helper cell differentiation	0.00439376	0.0958764	8	24
Biological Process	GO:0006904	vesicle docking involved in exocytosis	0.00439908	0.0958764	9	29
Biological Process	GO:0051567	histone H3-K9 methylation	0.00439908	0.0958764	9	29
Biological Process	GO:0048667	cell morphogenesis involved in neuron differentiation	0.004474	0.0972501	65	405
Biological Process	GO:0051046	regulation of secretion	0.00453221	0.0982541	61	376
Biological Process	GO:0051603	proteolysis involved in cellular protein catabolic process	0.00456114	0.0986196	93	614
Biological Process	GO:0019941	modification-dependent protein catabolic process	0.00460419	0.0992878	81	524
Biological Process	GO:0046903	secretion	0.00467944	0.100485	92	607
Biological Process	GO:0000381	regulation of alternative mRNA splicing, via spliceosome	0.00468428	0.100485	13	51
Biological Process	GO:0030163	protein catabolic process	0.00470152	0.10059	113	767
Biological Process	GO:0010825	positive regulation of centrosome duplication	0.00479523	0.101532	4	7
Biological Process	GO:0050774	negative regulation of dendrite morphogenesis	0.00479523	0.101532	4	7
Biological Process	GO:0060123	regulation of growth hormone secretion	0.00479523	0.101532	4	7
Biological Process	GO:1902946	protein localization to early endosome	0.00479523	0.101532	4	7
Biological Process	GO:0032200	telomere organization	0.00483296	0.102067	22	106
Molecular Function	GO:0043175	RNA polymerase core enzyme binding	0.00485596	0.0960156	10	34
Biological Process	GO:0032228	regulation of synaptic transmission, GABAergic	0.00486968	0.102569	6	15
Biological Process	GO:0033143	regulation of intracellular steroid hormone receptor signaling pathway	0.00488184	0.102569	14	57
Biological Process	GO:0031023	microtubule organizing center organization	0.00490468	0.102784	24	119
Biological Process	GO:0006342	chromatin silencing	0.0049735	0.103908	17	75
Biological Process	GO:0000380	alternative mRNA splicing, via spliceosome	0.00498373	0.103908	15	63
Molecular Function	GO:0070615	nucleosome-dependent ATPase activity	0.00502128	0.0981688	9	29
Biological Process	GO:0071396	cellular response to lipid	0.00504751	0.10497	54	327
Cellular Component	GO:0008328	ionotropic glutamate receptor complex	0.0050656	0.0683536	11	41
Biological Process	GO:0007098	centrosome cycle	0.00516762	0.107195	23	113
Cellular Component	GO:0000228	nuclear chromosome	0.00530497	0.069889	41	240
Cellular Component	GO:0000776	kinetochore	0.00533096	0.069889	22	109
Molecular Function	GO:0051427	hormone receptor binding	0.00536998	0.102792	25	124
Biological Process	GO:0060627	regulation of vesicle-mediated transport	0.0053716	0.110315	58	357
Biological Process	GO:0045932	negative regulation of muscle contraction	0.00537201	0.110315	5	11
Biological Process	GO:2000105	positive regulation of DNA-dependent DNA replication	0.00537201	0.110315	5	11
Biological Process	GO:2000319	regulation of T-helper 17 cell differentiation	0.00537201	0.110315	5	11
Molecular Function	GO:0090079	translation regulator activity, nucleic acid binding	0.0053759	0.102792	6	15
Cellular Component	GO:0098839	postsynaptic density membrane	0.00539184	0.069889	12	47
Cellular Component	GO:0000785	chromatin	0.00544164	0.069889	82	546
Cellular Component	GO:0098936	intrinsic component of postsynaptic membrane	0.00562189	0.0710555	14	59
Biological Process	GO:0045292	mRNA cis splicing, via spliceosome	0.00563233	0.11372	7	20
Biological Process	GO:0099084	postsynaptic specialization organization	0.00563233	0.11372	7	20
Biological Process	GO:2000765	regulation of cytoplasmic translation	0.00563233	0.11372	7	20
Molecular Function	GO:0034212	peptide N-acetyltransferase activity	0.00563236	0.106525	11	40
Biological Process	GO:0033144	negative regulation of intracellular steroid hormone receptor signaling pathway	0.00564602	0.11372	9	30
Biological Process	GO:0071108	protein K48-linked deubiquitination	0.00564602	0.11372	9	30
Cellular Component	GO:0005819	spindle	0.00566578	0.0710555	46	277
Biological Process	GO:0035556	intracellular signal transduction	0.00572962	0.11372	279	2089
Biological Process	GO:0035264	multicellular organism growth	0.00574238	0.11372	25	127
Biological Process	GO:1903047	mitotic cell cycle process	0.00574278	0.11372	82	536
Biological Process	GO:0044806	G-quadruplex DNA unwinding	0.00575731	0.11372	3	4
Biological Process	GO:0051891	positive regulation of cardioblast differentiation	0.00575731	0.11372	3	4
Biological Process	GO:0071922	regulation of cohesin loading	0.00575731	0.11372	3	4
Biological Process	GO:0099640	axo-dendritic protein transport	0.00575731	0.11372	3	4
Biological Process	GO:1903842	response to arsenite ion	0.00575731	0.11372	3	4
Biological Process	GO:1903843	cellular response to arsenite ion	0.00575731	0.11372	3	4
Biological Process	GO:0060079	excitatory postsynaptic potential	0.00576044	0.11372	14	58
Biological Process	GO:0140056	organelle localization by membrane tethering	0.00576044	0.11372	14	58
Biological Process	GO:0007064	mitotic sister chromatid cohesion	0.00581205	0.114187	8	25
Biological Process	GO:1905606	regulation of presynapse assembly	0.00581205	0.114187	8	25
Biological Process	GO:0043632	modification-dependent macromolecule catabolic process	0.00588649	0.115296	81	529
Biological Process	GO:0010720	positive regulation of cell development	0.0058967	0.115296	56	344
Biological Process	GO:0006281	DNA repair	0.0059508	0.116076	62	388
Biological Process	GO:0010976	positive regulation of neuron projection development	0.00596591	0.116094	29	154
Molecular Function	GO:0046332	SMAD binding	0.00606024	0.10825	16	69
Cellular Component	GO:0098590	plasma membrane region	0.00609578	0.0748547	104	719
Molecular Function	GO:0004359	glutaminase activity	0.00609657	0.10825	3	4
Molecular Function	GO:0015467	G-protein activated inward rectifier potassium channel activity	0.00609657	0.10825	3	4
Molecular Function	GO:0032422	purine-rich negative regulatory element binding	0.00609657	0.10825	3	4
Molecular Function	GO:0097016	L27 domain binding	0.00609657	0.10825	3	4
Molecular Function	GO:0043021	ribonucleoprotein complex binding	0.00609686	0.10825	22	106
Cellular Component	GO:0043197	dendritic spine	0.00610915	0.0748547	17	78
Molecular Function	GO:0001224	RNA polymerase II transcription cofactor binding	0.006284	0.110446	7	20
Cellular Component	GO:0035098	ESC/E(Z) complex	0.00634113	0.0768142	6	16
Biological Process	GO:1901701	cellular response to oxygen-containing compound	0.00635261	0.123325	102	690
Biological Process	GO:0050773	regulation of dendrite development	0.00639187	0.123793	18	83
Cellular Component	GO:0033267	axon part	0.00644718	0.0772212	29	158
Biological Process	GO:0032147	activation of protein kinase activity	0.00651506	0.125881	35	196
Biological Process	GO:0045596	negative regulation of cell differentiation	0.00665268	0.128237	78	509
Cellular Component	GO:0098889	intrinsic component of presynaptic membrane	0.00665717	0.0779318	8	26
Cellular Component	GO:0099061	integral component of postsynaptic density membrane	0.00665717	0.0779318	8	26
Biological Process	GO:0000956	nuclear-transcribed mRNA catabolic process	0.0067045	0.128931	20	96
Molecular Function	GO:0042803	protein homodimerization activity	0.00676928	0.117786	79	507
Biological Process	GO:0043255	regulation of carbohydrate biosynthetic process	0.00677509	0.129983	15	65
Cellular Component	GO:0099056	integral component of presynaptic membrane	0.00678529	0.0779318	7	21
Cellular Component	GO:0044444	cytoplasmic part	0.00679892	0.0779318	858	7072
Biological Process	GO:0031503	protein-containing complex localization	0.006962	0.133256	33	183
Biological Process	GO:0006474	N-terminal protein amino acid acetylation	0.00703296	0.133987	6	16
Biological Process	GO:0009301	snRNA transcription	0.00703296	0.133987	6	16
Biological Process	GO:0098813	nuclear chromosome segregation	0.0070611	0.13421	40	232
Biological Process	GO:0048260	positive regulation of receptor-mediated endocytosis	0.00714893	0.135564	9	31
Cellular Component	GO:0034451	centriolar satellite	0.00715434	0.0811333	19	92
Biological Process	GO:0044257	cellular protein catabolic process	0.00716902	0.13563	96	647
Biological Process	GO:0035418	protein localization to synapse	0.00721875	0.136256	11	42
Cellular Component	GO:0090734	site of DNA damage	0.00725937	0.0814577	16	73
Biological Process	GO:0080135	regulation of cellular response to stress	0.00732597	0.137961	78	511
Biological Process	GO:0050779	RNA destabilization	0.0075531	0.141262	8	26
Biological Process	GO:0051932	synaptic transmission, GABAergic	0.0075531	0.141262	8	26
Biological Process	GO:0099174	regulation of presynapse organization	0.0075531	0.141262	8	26
Biological Process	GO:0021697	cerebellar cortex formation	0.00761227	0.141566	7	21
Biological Process	GO:0098815	modulation of excitatory postsynaptic potential	0.00761227	0.141566	7	21
Biological Process	GO:0099601	regulation of neurotransmitter receptor activity	0.00762132	0.141566	12	48
Cellular Component	GO:0035861	site of double-strand break	0.00774099	0.0850711	13	55
Cellular Component	GO:0099055	integral component of postsynaptic membrane	0.00774099	0.0850711	13	55
Molecular Function	GO:0001226	RNA polymerase II transcription corepressor binding	0.00774786	0.132169	6	16
Molecular Function	GO:0030371	translation repressor activity	0.00774786	0.132169	6	16
Biological Process	GO:0060291	long-term synaptic potentiation	0.00783308	0.14517	13	54
Biological Process	GO:0032990	cell part morphogenesis	0.00789599	0.146004	73	475
Molecular Function	GO:0004197	cysteine-type endopeptidase activity	0.00797473	0.13337	17	77
Molecular Function	GO:0035257	nuclear hormone receptor binding	0.00797827	0.13337	21	102
Biological Process	GO:0032880	regulation of protein localization	0.00801232	0.147821	87	581
Biological Process	GO:0050805	negative regulation of synaptic transmission	0.00809147	0.14861	10	37
Biological Process	GO:0051966	regulation of synaptic transmission, glutamatergic	0.00809147	0.14861	10	37
Molecular Function	GO:0000993	RNA polymerase II complex binding	0.00812485	0.13337	9	31
Molecular Function	GO:0004532	exoribonuclease activity	0.00812485	0.13337	9	31
Biological Process	GO:0018209	peptidyl-serine modification	0.00813213	0.149	47	284
Biological Process	GO:0034613	cellular protein localization	0.00814914	0.149	186	1355
Biological Process	GO:0006813	potassium ion transport	0.00823994	0.150324	34	192
Biological Process	GO:0010457	centriole-centriole cohesion	0.0083345	0.150703	5	12
Biological Process	GO:0034086	maintenance of sister chromatid cohesion	0.0083345	0.150703	5	12
Biological Process	GO:0034088	maintenance of mitotic sister chromatid cohesion	0.0083345	0.150703	5	12
Biological Process	GO:2000171	negative regulation of dendrite development	0.0083345	0.150703	5	12
Cellular Component	GO:1990351	transporter complex	0.00837062	0.0910518	43	261
Biological Process	GO:0031929	TOR signaling	0.00846496	0.152724	22	111
Molecular Function	GO:0008066	glutamate receptor activity	0.00849686	0.138173	8	26
Cellular Component	GO:0000803	sex chromosome	0.00853207	0.0918705	8	27
Biological Process	GO:0048583	regulation of response to stimulus	0.00853583	0.153664	381	2940
Biological Process	GO:1901652	response to peptide	0.00861081	0.154087	42	249
Biological Process	GO:0031050	dsRNA processing	0.00870211	0.154087	11	43
Biological Process	GO:0045913	positive regulation of carbohydrate metabolic process	0.00870211	0.154087	11	43
Biological Process	GO:0070918	production of small RNA involved in gene silencing by RNA	0.00870211	0.154087	11	43
Biological Process	GO:0035493	SNARE complex assembly	0.00871018	0.154087	4	8
Biological Process	GO:1903564	regulation of protein localization to cilium	0.00871018	0.154087	4	8
Biological Process	GO:1905456	regulation of lymphoid progenitor cell differentiation	0.00871018	0.154087	4	8
Biological Process	GO:2000320	negative regulation of T-helper 17 cell differentiation	0.00871018	0.154087	4	8
Biological Process	GO:0033674	positive regulation of kinase activity	0.00882157	0.155721	64	410
Molecular Function	GO:0003712	transcription coregulator activity	0.0088721	0.142865	63	395
Biological Process	GO:0042391	regulation of membrane potential	0.0089559	0.157751	49	300
Molecular Function	GO:0022843	voltage-gated cation channel activity	0.00898088	0.142865	25	129
Cellular Component	GO:0098686	hippocampal mossy fiber to CA3 synapse	0.00898872	0.0958197	7	22
Molecular Function	GO:0004535	poly(A)-specific ribonuclease activity	0.00906438	0.142865	5	12
Cellular Component	GO:0044452	nucleolar part	0.00913864	0.0964534	30	169
Biological Process	GO:0045921	positive regulation of exocytosis	0.00917721	0.161186	14	61
Biological Process	GO:0031060	regulation of histone methylation	0.00919032	0.161186	13	55
Molecular Function	GO:0045182	translation regulator activity	0.00926939	0.142865	10	37
Biological Process	GO:0008286	insulin receptor signaling pathway	0.00932356	0.163172	18	86
Molecular Function	GO:0004386	helicase activity	0.0093397	0.142865	26	136
Molecular Function	GO:0051880	G-quadruplex DNA binding	0.00934939	0.142865	4	8
Molecular Function	GO:0003730	mRNA 3'-UTR binding	0.0093601	0.142865	15	66
Biological Process	GO:0070727	cellular macromolecule localization	0.00967925	0.169035	186	1361
Biological Process	GO:1901699	cellular response to nitrogen compound	0.00972806	0.169526	62	397
Biological Process	GO:0021533	cell differentiation in hindbrain	0.00981391	0.169934	6	17
Biological Process	GO:0031338	regulation of vesicle fusion	0.00981391	0.169934	6	17
Biological Process	GO:0060074	synapse maturation	0.00981391	0.169934	6	17
Biological Process	GO:0045910	negative regulation of DNA recombination	0.00986066	0.170383	10	38
Biological Process	GO:0007612	learning	0.00999862	0.172039	19	93
Biological Process	GO:0017148	negative regulation of translation	0.00999862	0.172039	19	93

## Sheet: TableS4
TableS4. KEGG pathways of DE lncRNA target genes in the hypothalamus of dairy cows under HS
KEGG_A_class	KEGG_B_class	Pathway	merge (143)	All (9586)	Pvalue	Qvalue	Pathway ID	Genes	K_IDs
Environmental Information Processing	Signaling molecules and interaction	Neuroactive ligand-receptor interaction	23	359	2.80483e-09	6.08647e-07	ko04080	ENSBTAG00000002144(ADRB2);ENSBTAG00000033153(GRIK2);ENSBTAG00000002401(NPFF);ENSBTAG00000040386(AGTR2);ENSBTAG00000054523(CNR1);ENSBTAG00000013262(GABRA6);ENSBTAG00000008910(SSTR3);ENSBTAG00000046413(GRID2);ENSBTAG00000053441(-);ENSBTAG00000040042(GRIN2C);ENSBTAG00000003392(GABRA5);ENSBTAG00000017136(SSTR2);ENSBTAG00000044181(GRM1);ENSBTAG00000008672(GABRD);ENSBTAG00000017198(CHRNA4);ENSBTAG00000…	K04142+K05202+K05247+K04167+K04277+K05175+K04219+K05207+K05207+K05211+K05175+K04218+K04603+K05184+K04806+K05253+K04211+K04260+K04804+K05210+K04607+K04207+K04204
Organismal Systems	Nervous system	Glutamatergic synapse	12	120	2.03054e-07	2.20313e-05	ko04724	ENSBTAG00000013502(SLC1A6);ENSBTAG00000033153(GRIK2);ENSBTAG00000006159(KCNJ3);ENSBTAG00000016005(PPP3CA);ENSBTAG00000021924(PLA2G4E);ENSBTAG00000040042(GRIN2C);ENSBTAG00000044181(GRM1);ENSBTAG00000005372(DLGAP1);ENSBTAG00000000813(HOMER3);ENSBTAG00000000219(GRIN2B);ENSBTAG00000013632(GRM4);ENSBTAG00000051479(-)	K05617+K05202+K04997+K04348+K16342+K05211+K04603+K15008+K15010+K05210+K04607+K01425
Human Diseases	Substance dependence	Nicotine addiction	6	41	2.90185e-05	0.002099	ko05033	ENSBTAG00000013262(GABRA6);ENSBTAG00000040042(GRIN2C);ENSBTAG00000003392(GABRA5);ENSBTAG00000008672(GABRD);ENSBTAG00000017198(CHRNA4);ENSBTAG00000000219(GRIN2B)	K05175+K05211+K05175+K05184+K04806+K05210
Human Diseases	Cancer: overview	Central carbon metabolism in cancer	7	69	7.07411e-05	0.0038377	ko05230	ENSBTAG00000000570(RET);ENSBTAG00000002979(PIK3R3);ENSBTAG00000033983(MAP2K1);ENSBTAG00000015457(FGFR1);ENSBTAG00000047543(NTRK3);ENSBTAG00000002699(KIT);ENSBTAG00000051479(-)	K05126+K02649+K04368+K04362+K05101+K05091+K01425
Organismal Systems	Development and regeneration	Axon guidance	11	185	9.71313e-05	0.0042155	ko04360	ENSBTAG00000002979(PIK3R3);ENSBTAG00000004896(ABLIM3);ENSBTAG00000011245(PLXNC1);ENSBTAG00000014530(NTNG1);ENSBTAG00000016005(PPP3CA);ENSBTAG00000001483(SRGAP2);ENSBTAG00000002084(UNC5C);ENSBTAG00000004899(ABLIM1);ENSBTAG00000017679(PAK5);ENSBTAG00000018427(NCK1);ENSBTAG00000010030(EPHA4)	K02649+K07520+K06572+K07522+K04348+K07526+K07521+K07520+K05736+K07365+K05105
Human Diseases	Neurodegenerative disease	Spinocerebellar ataxia	8	104	0.000155417	0.00545681	ko05017	ENSBTAG00000013502(SLC1A6);ENSBTAG00000002979(PIK3R3);ENSBTAG00000013700(BECN2);ENSBTAG00000040042(GRIN2C);ENSBTAG00000044181(GRM1);ENSBTAG00000000219(GRIN2B);ENSBTAG00000010795(ATG14);ENSBTAG00000003658(RELN)	K05617+K02649+K08334+K05211+K04603+K05210+K17889+K06249
Environmental Information Processing	Signal transduction	cAMP signaling pathway	12	232	0.000176026	0.00545681	ko04024	ENSBTAG00000002979(PIK3R3);ENSBTAG00000002144(ADRB2);ENSBTAG00000017839(TIAM1);ENSBTAG00000048631(-);ENSBTAG00000033983(MAP2K1);ENSBTAG00000040042(GRIN2C);ENSBTAG00000017136(SSTR2);ENSBTAG00000019230(PTGER3);ENSBTAG00000017260(PDE3A);ENSBTAG00000000219(GRIN2B);ENSBTAG00000022886(RYR2);ENSBTAG00000047586(NPY1R)	K02649+K04142+K05731+K05731+K04368+K05211+K04218+K04260+K19021+K05210+K04962+K04204
Organismal Systems	Nervous system	Long-term depression	6	66	0.000431955	0.0117168	ko04730	ENSBTAG00000033983(MAP2K1);ENSBTAG00000021924(PLA2G4E);ENSBTAG00000046413(GRID2);ENSBTAG00000053441(-);ENSBTAG00000044181(GRM1);ENSBTAG00000001976(PPP1R17)	K04368+K16342+K05207+K05207+K04603+K08067
Environmental Information Processing	Signal transduction	Phospholipase D signaling pathway	9	174	0.00115601	0.0278726	ko04072	ENSBTAG00000017549(KITLG);ENSBTAG00000002979(PIK3R3);ENSBTAG00000005091(DGKG);ENSBTAG00000033983(MAP2K1);ENSBTAG00000021924(PLA2G4E);ENSBTAG00000020616(DGKD);ENSBTAG00000044181(GRM1);ENSBTAG00000013632(GRM4);ENSBTAG00000002699(KIT)	K05461+K02649+K00901+K04368+K16342+K00901+K04603+K04607+K05091
Environmental Information Processing	Signal transduction	Ras signaling pathway	12	309	0.00221899	0.0451181	ko04014	ENSBTAG00000017549(KITLG);ENSBTAG00000002979(PIK3R3);ENSBTAG00000019940(RASGRF1);ENSBTAG00000017839(TIAM1);ENSBTAG00000048631(-);ENSBTAG00000033983(MAP2K1);ENSBTAG00000021872(RASGRP1);ENSBTAG00000021924(PLA2G4E);ENSBTAG00000015457(FGFR1);ENSBTAG00000000219(GRIN2B);ENSBTAG00000017679(PAK5);ENSBTAG00000002699(KIT)	K05461+K02649+K04349+K05731+K05731+K04368+K04350+K16342+K04362+K05210+K05736+K05091
Organismal Systems	Endocrine system	Oxytocin signaling pathway	8	156	0.00228709	0.0451181	ko04921	ENSBTAG00000013117(CACNA2D3);ENSBTAG00000006159(KCNJ3);ENSBTAG00000002297(CACNB4);ENSBTAG00000033983(MAP2K1);ENSBTAG00000016005(PPP3CA);ENSBTAG00000021924(PLA2G4E);ENSBTAG00000022886(RYR2);ENSBTAG00000010815(CAMKK2)	K04860+K04997+K04865+K04368+K04348+K16342+K04962+K07359
Organismal Systems	Nervous system	Long-term potentiation	5	68	0.00337886	0.0611011	ko04720	ENSBTAG00000033983(MAP2K1);ENSBTAG00000016005(PPP3CA);ENSBTAG00000040042(GRIN2C);ENSBTAG00000044181(GRM1);ENSBTAG00000000219(GRIN2B)	K04368+K04348+K05211+K04603+K05210
Human Diseases	Cancer: overview	Choline metabolism in cancer	6	101	0.00393864	0.065745	ko05231	ENSBTAG00000002979(PIK3R3);ENSBTAG00000005091(DGKG);ENSBTAG00000033983(MAP2K1);ENSBTAG00000021924(PLA2G4E);ENSBTAG00000020616(DGKD);ENSBTAG00000001326(SLC44A5)	K02649+K00901+K04368+K16342+K00901+K15377
Environmental Information Processing	Signal transduction	MAPK signaling pathway	11	303	0.00559056	0.0866537	ko04010	ENSBTAG00000013117(CACNA2D3);ENSBTAG00000017549(KITLG);ENSBTAG00000019940(RASGRF1);ENSBTAG00000002297(CACNB4);ENSBTAG00000033983(MAP2K1);ENSBTAG00000021872(RASGRP1);ENSBTAG00000016005(PPP3CA);ENSBTAG00000021924(PLA2G4E);ENSBTAG00000015457(FGFR1);ENSBTAG00000020283(DUSP5);ENSBTAG00000002699(KIT)	K04860+K05461+K04349+K04865+K04368+K04350+K04348+K16342+K04362+K04459+K05091
Human Diseases	Endocrine and metabolic disease	Maturity onset diabetes of the young	3	27	0.00731558	0.105832	ko04950	ENSBTAG00000004561(PAX6);ENSBTAG00000001755(NEUROD1);ENSBTAG00000046470(ONECUT1)	K08031+K08033+K08026
Organismal Systems	Sensory system	Taste transduction	5	84	0.00828205	0.112325	ko04742	ENSBTAG00000013262(GABRA6);ENSBTAG00000003392(GABRA5);ENSBTAG00000044181(GRM1);ENSBTAG00000013632(GRM4);ENSBTAG00000038180(SCN2A)	K05175+K05175+K04603+K04607+K04834
Environmental Information Processing	Signal transduction	VEGF signaling pathway	4	56	0.00957139	0.120867	ko04370	ENSBTAG00000002979(PIK3R3);ENSBTAG00000033983(MAP2K1);ENSBTAG00000016005(PPP3CA);ENSBTAG00000021924(PLA2G4E)	K02649+K04368+K04348+K16342
Organismal Systems	Nervous system	Synaptic vesicle cycle	5	88	0.0100259	0.120867	ko04721	ENSBTAG00000013502(SLC1A6);ENSBTAG00000054924(CPLX2);ENSBTAG00000014300(SLC6A5);ENSBTAG00000025522(UNC13C);ENSBTAG00000020238(RIMS1)	K05617+K15294+K05038+K15293+K15291
Organismal Systems	Immune system	T cell receptor signaling pathway	7	164	0.0113231	0.129322	ko04660	ENSBTAG00000002979(PIK3R3);ENSBTAG00000033983(MAP2K1);ENSBTAG00000021872(RASGRP1);ENSBTAG00000016005(PPP3CA);ENSBTAG00000003255(CD4);ENSBTAG00000017679(PAK5);ENSBTAG00000018427(NCK1)	K02649+K04368+K04350+K04348+K06454+K05736+K07365
Organismal Systems	Endocrine system	Regulation of lipolysis in adipocytes	4	60	0.0121413	0.131733	ko04923	ENSBTAG00000002979(PIK3R3);ENSBTAG00000002144(ADRB2);ENSBTAG00000019230(PTGER3);ENSBTAG00000047586(NPY1R)	K02649+K04142+K04260+K04204
Human Diseases	Neurodegenerative disease	Amyotrophic lateral sclerosis	4	63	0.0143334	0.148112	ko05014	ENSBTAG00000016005(PPP3CA);ENSBTAG00000040042(GRIN2C);ENSBTAG00000000219(GRIN2B);ENSBTAG00000007395(ALS2)	K04348+K05211+K05210+K04575
Organismal Systems	Endocrine system	GnRH secretion	4	64	0.0151162	0.149101	ko04929	ENSBTAG00000002979(PIK3R3);ENSBTAG00000043948(HCN1);ENSBTAG00000006159(KCNJ3);ENSBTAG00000033983(MAP2K1)	K02649+K04954+K04997+K04368
Human Diseases	Substance dependence	Morphine addiction	5	99	0.0160848	0.151756	ko05032	ENSBTAG00000006159(KCNJ3);ENSBTAG00000013262(GABRA6);ENSBTAG00000003392(GABRA5);ENSBTAG00000008672(GABRD);ENSBTAG00000017260(PDE3A)	K04997+K05175+K05175+K05184+K19021
Organismal Systems	Nervous system	Retrograde endocannabinoid signaling	7	179	0.0175981	0.152982	ko04723	ENSBTAG00000006159(KCNJ3);ENSBTAG00000054523(CNR1);ENSBTAG00000013262(GABRA6);ENSBTAG00000003392(GABRA5);ENSBTAG00000044181(GRM1);ENSBTAG00000008672(GABRD);ENSBTAG00000020238(RIMS1)	K04997+K04277+K05175+K05175+K04603+K05184+K15291
Human Diseases	Cancer: specific types	Acute myeloid leukemia	4	67	0.0176247	0.152982	ko05221	ENSBTAG00000002979(PIK3R3);ENSBTAG00000017339(RUNX1T1);ENSBTAG00000033983(MAP2K1);ENSBTAG00000002699(KIT)	K02649+K10053+K04368+K05091
Environmental Information Processing	Signal transduction	Phosphatidylinositol signaling system	5	103	0.0187856	0.156787	ko04070	ENSBTAG00000002979(PIK3R3);ENSBTAG00000005091(DGKG);ENSBTAG00000001675(ITPKA);ENSBTAG00000017023(INPP5J);ENSBTAG00000020616(DGKD)	K02649+K00901+K00911+K01106+K00901
Environmental Information Processing	Signal transduction	Rap1 signaling pathway	9	278	0.0232142	0.186574	ko04015	ENSBTAG00000017549(KITLG);ENSBTAG00000002979(PIK3R3);ENSBTAG00000017839(TIAM1);ENSBTAG00000048631(-);ENSBTAG00000033983(MAP2K1);ENSBTAG00000054523(CNR1);ENSBTAG00000015457(FGFR1);ENSBTAG00000000219(GRIN2B);ENSBTAG00000002699(KIT)	K05461+K02649+K05731+K05731+K04368+K04277+K04362+K05210+K05091
Metabolism	Glycan biosynthesis and metabolism	Various types of N-glycan biosynthesis	3	43	0.0259768	0.20089	ko00513	ENSBTAG00000004586(-);ENSBTAG00000014082(CHST9);ENSBTAG00000053827(-)	K07432+K09673+K23741
Cellular Processes	Transport and catabolism	Autophagy - animal	6	153	0.0268471	0.20089	ko04140	ENSBTAG00000002979(PIK3R3);ENSBTAG00000013700(BECN2);ENSBTAG00000033983(MAP2K1);ENSBTAG00000038064(-);ENSBTAG00000010795(ATG14);ENSBTAG00000010815(CAMKK2)	K02649+K08334+K04368+K16185+K17889+K07359
Environmental Information Processing	Signal transduction	Calcium signaling pathway	9	287	0.027779	0.200935	ko04020	ENSBTAG00000002144(ADRB2);ENSBTAG00000001675(ITPKA);ENSBTAG00000016005(PPP3CA);ENSBTAG00000040042(GRIN2C);ENSBTAG00000044181(GRM1);ENSBTAG00000011500(CASQ2);ENSBTAG00000021727(NTSR1);ENSBTAG00000019230(PTGER3);ENSBTAG00000022886(RYR2)	K04142+K00911+K04348+K05211+K04603+K23445+K04211+K04260+K04962
Metabolism	Glycan biosynthesis and metabolism	Glycosphingolipid biosynthesis - globo and isoglobo series	2	18	0.0289203	0.202442	ko00603	ENSBTAG00000054680(ST3GAL2);ENSBTAG00000014514(SEC1)	K03368+K00718
Metabolism	Energy metabolism	Nitrogen metabolism	2	19	0.0320116	0.217079	ko00910	ENSBTAG00000017969(CA4);ENSBTAG00000017529(CA8)	K18246+K01672
Environmental Information Processing	Signal transduction	ErbB signaling pathway	4	87	0.0408421	0.268568	ko04012	ENSBTAG00000002979(PIK3R3);ENSBTAG00000033983(MAP2K1);ENSBTAG00000017679(PAK5);ENSBTAG00000018427(NCK1)	K02649+K04368+K05736+K07365
Organismal Systems	Endocrine system	Insulin secretion	4	88	0.0423096	0.270035	ko04911	ENSBTAG00000003749(KCNMB4);ENSBTAG00000003827(RIMS2);ENSBTAG00000022886(RYR2);ENSBTAG00000017350(PCLO)	K04941+K15297+K04962+K16882
Organismal Systems	Excretory system	Proximal tubule bicarbonate reclamation	2	23	0.0455709	0.282539	ko04964	ENSBTAG00000017969(CA4);ENSBTAG00000051479(-)	K18246+K01425

## Sheet: TableS5
TableS5. KEGG pathways of DE lncRNA target genes in the pituitary of dairy cows under HS
KEGG_A_class	KEGG_B_class	Pathway	merge (1782)	All (9586)	Pvalue	Qvalue	Pathway ID	Genes	K_IDs
Organismal Systems	Nervous system	Glutamatergic synapse	61	120	1.03243e-15	3.53093e-13	ko04724	ENSBTAG00000009284(GLS2);ENSBTAG00000013502(SLC1A6);ENSBTAG00000054974(GRM8);ENSBTAG00000034854(GRIK1);ENSBTAG00000047223(GNAS);ENSBTAG00000033153(GRIK2);ENSBTAG00000001067(GRM2);ENSBTAG00000014828(CACNA1A);ENSBTAG00000025853(HOMER1);ENSBTAG00000006159(KCNJ3);ENSBTAG00000020921(PRKCB);ENSBTAG00000005800(GRIA1);ENSBTAG00000006176(GRIA4);ENSBTAG00000018245(SLC1A3);ENSBTAG00000014600(ADCY8);ENSBTAG0…	K01425+K05617+K04610+K05201+K04632+K05202+K04605+K04344+K15010+K04997+K19662+K05197+K05200+K05614+K08048+K04348+K05199+K04534+K04348+K16342+K00910+K16342+K14207+K14990+K01115+K04609+K07825+K04634+K08049+K00910+K04604+K11828+K05209+K05211+K05208+K05208+K04345+K06268+K05204+K12302+K04603+K15008+K12302+K04348+K15010+K04347+K15009+K04543+K08043+K05210+K04534+K04964+K05858+K05858+K04607+K01425+K01425+…
Environmental Information Processing	Signal transduction	cAMP signaling pathway	90	232	2.62457e-13	4.48802e-11	ko04024	ENSBTAG00000009903(PTCH1);ENSBTAG00000014463(CAMK2D);ENSBTAG00000001575(CALM2);ENSBTAG00000010551(ATP1A2);ENSBTAG00000009552(ATP2B1);ENSBTAG00000016573(LHCGR);ENSBTAG00000017788(AKT3);ENSBTAG00000002979(PIK3R3);ENSBTAG00000002144(ADRB2);ENSBTAG00000017839(TIAM1);ENSBTAG00000048631(-);ENSBTAG00000002688(ATP1B1);ENSBTAG00000047223(GNAS);ENSBTAG00000020087(CAMK2A);ENSBTAG00000005800(GRIA1);ENSBTAG00…	K06225+K04515+K02183+K01539+K05850+K04248+K04456+K02649+K04142+K05731+K05731+K01540+K04632+K04515+K05197+K05200+K04440+K08048+K02183+K04515+K04130+K08522+K13293+K04153+K05199+K15494+K04249+K00922+K04265+K09048+K04221+K04365+K02183+K04440+K08014+K04284+K04145+K01115+K08049+K05250+K07188+K04217+K04955+K04857+K01539+K01538+K05209+K01540+K05211+K05208+K05208+K04345+K04218+K04409+K02183+K04615+K05251+…
Human Diseases	Substance dependence	Nicotine addiction	28	41	4.07657e-12	4.64729e-10	ko05033	ENSBTAG00000014828(CACNA1A);ENSBTAG00000005800(GRIA1);ENSBTAG00000006176(GRIA4);ENSBTAG00000011672(GABRR1);ENSBTAG00000011833(GRIA3);ENSBTAG00000018585(GABRB2);ENSBTAG00000013262(GABRA6);ENSBTAG00000030286(GABRA1);ENSBTAG00000010251(GABRG2);ENSBTAG00000047894(SLC32A1);ENSBTAG00000007887(GRIN2A);ENSBTAG00000040042(GRIN2C);ENSBTAG00000003392(GABRA5);ENSBTAG00000047202(GRIN1);ENSBTAG00000049029(-);E…	K04344+K05197+K05200+K05190+K05199+K05181+K05175+K05175+K05186+K15015+K05209+K05211+K05175+K05208+K05208+K05185+K05175+K12302+K04849+K05184+K12302+K04806+K05186+K05175+K05175+K05181+K05210+K05198
Organismal Systems	Nervous system	GABAergic synapse	46	95	3.13281e-11	2.67855e-09	ko04727	ENSBTAG00000009284(GLS2);ENSBTAG00000014828(CACNA1A);ENSBTAG00000020921(PRKCB);ENSBTAG00000011672(GABRR1);ENSBTAG00000014600(ADCY8);ENSBTAG00000008056(GAD2);ENSBTAG00000018585(GABRB2);ENSBTAG00000013262(GABRA6);ENSBTAG00000003794(GNAO1);ENSBTAG00000030286(GABRA1);ENSBTAG00000010251(GABRG2);ENSBTAG00000047894(SLC32A1);ENSBTAG00000011105(SLC38A2);ENSBTAG00000000859(SLC38A1);ENSBTAG00000016043(GNB3)…	K01425+K04344+K19662+K05190+K08048+K01580+K05181+K05175+K04534+K05175+K05186+K15015+K14207+K14990+K07825+K08049+K04857+K13524+K23967+K05175+K04345+K05045+K05185+K05175+K04615+K04849+K05184+K08341+K14992+K05044+K05034+K04347+K04543+K05186+K08043+K05175+K05175+K05181+K04534+K01425+K01425+K01580+K15375+K15374+K04630+K08041
Organismal Systems	Endocrine system	Insulin secretion	42	88	4.00622e-10	2.74026e-08	ko04911	ENSBTAG00000011076(KCNN2);ENSBTAG00000014463(CAMK2D);ENSBTAG00000010551(ATP1A2);ENSBTAG00000002688(ATP1B1);ENSBTAG00000047223(GNAS);ENSBTAG00000020087(CAMK2A);ENSBTAG00000020921(PRKCB);ENSBTAG00000009617(SLC2A1);ENSBTAG00000014600(ADCY8);ENSBTAG00000012667(CAMK2G);ENSBTAG00000013300(KCNMA1);ENSBTAG00000014692(CREB3L4);ENSBTAG00000009789(GNAQ);ENSBTAG00000016629(ADCY9);ENSBTAG00000047491(CACNA1S);…	K04943+K04515+K01539+K01540+K04632+K04515+K19662+K07299+K08048+K04515+K04936+K09048+K04634+K08049+K04857+K01539+K01538+K04945+K01540+K04345+K04941+K05032+K05004+K07882+K04942+K15297+K15297+K08043+K05858+K05858+K18211+K04450+K04962+K04351+K16882+K05870+K04587+K09047+K08041+K04515+K12407+K15297
Organismal Systems	Environmental adaptation	Circadian entrainment	47	106	8.31471e-10	4.73938e-08	ko04713	ENSBTAG00000014463(CAMK2D);ENSBTAG00000001575(CALM2);ENSBTAG00000024507(KCNJ9);ENSBTAG00000009835(CACNA1G);ENSBTAG00000047223(GNAS);ENSBTAG00000006902(KCNJ5);ENSBTAG00000020087(CAMK2A);ENSBTAG00000006159(KCNJ3);ENSBTAG00000020921(PRKCB);ENSBTAG00000018404(PRKG1);ENSBTAG00000005800(GRIA1);ENSBTAG00000006176(GRIA4);ENSBTAG00000014600(ADCY8);ENSBTAG00000025822(CALML4);ENSBTAG00000012667(CAMK2G);ENSB…	K04515+K02183+K05002+K04854+K04632+K04999+K04515+K04997+K19662+K07376+K05197+K05200+K08048+K02183+K04515+K05199+K04961+K04534+K12318+K02183+K07825+K04634+K08049+K04445+K05209+K21945+K05211+K05208+K05208+K04345+K02183+K04347+K04543+K08043+K05210+K04534+K05858+K05858+K04962+K04856+K04630+K05870+K05198+K12319+K04587+K08041+K04515
Organismal Systems	Nervous system	Dopaminergic synapse	56	140	2.35905e-09	1.1219e-07	ko04728	ENSBTAG00000014463(CAMK2D);ENSBTAG00000020192(PPP2R5C);ENSBTAG00000001575(CALM2);ENSBTAG00000024507(KCNJ9);ENSBTAG00000017788(AKT3);ENSBTAG00000047223(GNAS);ENSBTAG00000006902(KCNJ5);ENSBTAG00000020087(CAMK2A);ENSBTAG00000014828(CACNA1A);ENSBTAG00000006159(KCNJ3);ENSBTAG00000020921(PRKCB);ENSBTAG00000005800(GRIA1);ENSBTAG00000006176(GRIA4);ENSBTAG00000020048(MAPK10);ENSBTAG00000019525(PPP3CB);ENS…	K04515+K11584+K02183+K05002+K04456+K04632+K04999+K04515+K04344+K04997+K19662+K05197+K05200+K04440+K04348+K02183+K04515+K05199+K04354+K15494+K04534+K09048+K10396+K04348+K02183+K04440+K04145+K07825+K04634+K05209+K04345+K04382+K02183+K04849+K10396+K04440+K01593+K04348+K10396+K04347+K04543+K05210+K04534+K05858+K05858+K04450+K02223+K04441+K04630+K04833+K05870+K11584+K05198+K09047+K04515+K06269
Human Diseases	Substance dependence	Morphine addiction	44	99	2.62434e-09	1.1219e-07	ko05032	ENSBTAG00000015909(PDE8A);ENSBTAG00000024507(KCNJ9);ENSBTAG00000047223(GNAS);ENSBTAG00000006902(KCNJ5);ENSBTAG00000004337(PDE1B);ENSBTAG00000014828(CACNA1A);ENSBTAG00000006159(KCNJ3);ENSBTAG00000020921(PRKCB);ENSBTAG00000011672(GABRR1);ENSBTAG00000014600(ADCY8);ENSBTAG00000012032(PDE4A);ENSBTAG00000011461(ADORA1);ENSBTAG00000018585(GABRB2);ENSBTAG00000013262(GABRA6);ENSBTAG00000003794(GNAO1);ENSB…	K18437+K05002+K04632+K04999+K13755+K04344+K04997+K19662+K05190+K08048+K13293+K04265+K05181+K05175+K04534+K05175+K05186+K00910+K15015+K07825+K08049+K00910+K05175+K04345+K05185+K05175+K04615+K04849+K05184+K13296+K04347+K19021+K13293+K13293+K04543+K05186+K08043+K05175+K05175+K05181+K13755+K04534+K04630+K08041
Organismal Systems	Nervous system	Long-term potentiation	34	68	4.09516e-09	1.55616e-07	ko04720	ENSBTAG00000014463(CAMK2D);ENSBTAG00000001575(CALM2);ENSBTAG00000010907(PPP1R1A);ENSBTAG00000020087(CAMK2A);ENSBTAG00000020921(PRKCB);ENSBTAG00000005800(GRIA1);ENSBTAG00000014600(ADCY8);ENSBTAG00000019525(PPP3CB);ENSBTAG00000025822(CALML4);ENSBTAG00000012667(CAMK2G);ENSBTAG00000021761(BRAF);ENSBTAG00000016005(PPP3CA);ENSBTAG00000025644(CALM1);ENSBTAG00000006828(RAPGEF3);ENSBTAG00000009789(GNAQ);E…	K04515+K02183+K08050+K04515+K19662+K05197+K08048+K04348+K02183+K04515+K04365+K04348+K02183+K08014+K04634+K04604+K05209+K05211+K05208+K05208+K04345+K06268+K07827+K02183+K04603+K04348+K05869+K05210+K05858+K05858+K05198+K08041+K04515+K06269
Organismal Systems	Circulatory system	Adrenergic signaling in cardiomyocytes	59	156	1.07455e-08	3.67498e-07	ko04261	ENSBTAG00000013117(CACNA2D3);ENSBTAG00000014463(CAMK2D);ENSBTAG00000027080(SLC8A3);ENSBTAG00000020192(PPP2R5C);ENSBTAG00000001575(CALM2);ENSBTAG00000010551(ATP1A2);ENSBTAG00000009552(ATP2B1);ENSBTAG00000017788(AKT3);ENSBTAG00000002144(ADRB2);ENSBTAG00000002688(ATP1B1);ENSBTAG00000007506(CACNG7);ENSBTAG00000047223(GNAS);ENSBTAG00000010907(PPP1R1A);ENSBTAG00000020087(CAMK2A);ENSBTAG00000040386(AGTR…	K04860+K04515+K05849+K11584+K02183+K01539+K05850+K04456+K04142+K01540+K04872+K04632+K08050+K04515+K04167+K04865+K08048+K02183+K04862+K04515+K04354+K09048+K02183+K08014+K04867+K09821+K04634+K08049+K04857+K04445+K01539+K01538+K01540+K04345+K17751+K17751+K04382+K02183+K04137+K05850+K05850+K04869+K04866+K08043+K05858+K05858+K04450+K04962+K04441+K04351+K10375+K04630+K05870+K11584+K09047+K08041+K04515+…
Human Diseases	Substance dependence	Amphetamine addiction	33	69	2.83427e-08	8.812e-07	ko05031	ENSBTAG00000014463(CAMK2D);ENSBTAG00000001575(CALM2);ENSBTAG00000047223(GNAS);ENSBTAG00000014023(SIRT1);ENSBTAG00000020087(CAMK2A);ENSBTAG00000020921(PRKCB);ENSBTAG00000005800(GRIA1);ENSBTAG00000006176(GRIA4);ENSBTAG00000019525(PPP3CB);ENSBTAG00000025822(CALML4);ENSBTAG00000012667(CAMK2G);ENSBTAG00000011833(GRIA3);ENSBTAG00000006035(PPP1R1B);ENSBTAG00000014692(CREB3L4);ENSBTAG00000016005(PPP3CA);…	K04515+K02183+K04632+K11411+K04515+K19662+K05197+K05200+K04348+K02183+K04515+K05199+K15494+K09048+K04348+K02183+K05209+K05211+K05208+K05208+K04345+K06268+K02183+K01593+K04348+K05869+K05210+K04450+K05870+K05198+K09047+K04515+K06269
Organismal Systems	Sensory system	Inflammatory mediator regulation of TRP channels	45	110	3.92464e-08	1.11852e-06	ko04750	ENSBTAG00000020614(PRKCE);ENSBTAG00000013205(IL1RAP);ENSBTAG00000014463(CAMK2D);ENSBTAG00000001575(CALM2);ENSBTAG00000039772(HTR2B);ENSBTAG00000005122(KNG1);ENSBTAG00000002979(PIK3R3);ENSBTAG00000025200(ASIC2);ENSBTAG00000047223(GNAS);ENSBTAG00000020087(CAMK2A);ENSBTAG00000020921(PRKCB);ENSBTAG00000039050(P2RY2);ENSBTAG00000020048(MAPK10);ENSBTAG00000014600(ADCY8);ENSBTAG00000025822(CALML4);ENSBT…	K18050+K04723+K04515+K02183+K04157+K03898+K02649+K04828+K04632+K04515+K19662+K04269+K04440+K08048+K02183+K04515+K04829+K00922+K04972+K16342+K16342+K02183+K04440+K01116+K04634+K08049+K00458+K04983+K04345+K04984+K04433+K02183+K04440+K08043+K07418+K07418+K07418+K05858+K05858+K00922+K04441+K08041+K04515+K06269+K04149
Environmental Information Processing	Signal transduction	Phospholipase D signaling pathway	61	174	1.54855e-07	4.07387e-06	ko04072	ENSBTAG00000017549(KITLG);ENSBTAG00000054974(GRM8);ENSBTAG00000017788(AKT3);ENSBTAG00000002979(PIK3R3);ENSBTAG00000005091(DGKG);ENSBTAG00000047223(GNAS);ENSBTAG00000011375(SHC3);ENSBTAG00000001067(GRM2);ENSBTAG00000002048(PTPN11);ENSBTAG00000014319(DNM3);ENSBTAG00000034827(PDGFD);ENSBTAG00000004922(AGPAT5);ENSBTAG00000014600(ADCY8);ENSBTAG00000011307(DNM1);ENSBTAG00000019980(DGKI);ENSBTAG00000009…	K05461+K04610+K04456+K02649+K00901+K04632+K17448+K04605+K07293+K01528+K05450+K19007+K08048+K01528+K00901+K00889+K06279+K00922+K00901+K16342+K16342+K04227+K08014+K04289+K01116+K09821+K03099+K01115+K04609+K08049+K08390+K00901+K04604+K06856+K06856+K06856+K06856+K06856+K06856+K06856+K06856+K06856+K06856+K04294+K07827+K18441+K04603+K07829+K04291+K13523+K08043+K05858+K05858+K04607+K05091+K00922+K04351+…
Organismal Systems	Endocrine system	Oxytocin signaling pathway	56	156	2.02102e-07	4.93707e-06	ko04921	ENSBTAG00000013117(CACNA2D3);ENSBTAG00000014463(CAMK2D);ENSBTAG00000001575(CALM2);ENSBTAG00000031217(MYL6B);ENSBTAG00000024507(KCNJ9);ENSBTAG00000020061(KCNJ12);ENSBTAG00000007506(CACNG7);ENSBTAG00000047223(GNAS);ENSBTAG00000006902(KCNJ5);ENSBTAG00000020087(CAMK2A);ENSBTAG00000000013(PRKAA1);ENSBTAG00000006159(KCNJ3);ENSBTAG00000020921(PRKCB);ENSBTAG00000002297(CACNB4);ENSBTAG00000014600(ADCY8);E…	K04860+K04515+K02183+K12751+K05002+K05005+K04872+K04632+K04999+K04515+K07198+K04997+K19662+K04865+K08048+K04348+K02183+K04862+K04515+K04961+K04534+K12318+K04348+K16342+K16342+K02183+K04867+K04634+K08049+K04857+K17334+K12329+K04345+K06268+K07827+K02183+K05007+K04348+K07200+K05869+K04869+K04866+K08043+K04534+K06270+K04998+K05858+K05858+K04962+K17388+K04630+K12319+K08041+K04515+K07359+K06269
Environmental Information Processing	Signal transduction	Phosphatidylinositol signaling system	41	103	3.79189e-07	8.64552e-06	ko04070	ENSBTAG00000001575(CALM2);ENSBTAG00000003063(SYNJ1);ENSBTAG00000011197(IPMK);ENSBTAG00000002979(PIK3R3);ENSBTAG00000005091(DGKG);ENSBTAG00000009181(INPP5A);ENSBTAG00000039968(PIP4P2);ENSBTAG00000020921(PRKCB);ENSBTAG00000009498(PTEN);ENSBTAG00000018033(PIP4K2A);ENSBTAG00000006499(PIP4K2B);ENSBTAG00000025822(CALML4);ENSBTAG00000019980(DGKI);ENSBTAG00000009917(PIP5K1B);ENSBTAG00000016557(MTMR2);ENS…	K02183+K20279+K00915+K02649+K00901+K01106+K13084+K19662+K01110+K00920+K00920+K02183+K00901+K00889+K18081+K00922+K00911+K00901+K18082+K02183+K18083+K18083+K00914+K01116+K15759+K20278+K01106+K00901+K00888+K02183+K00923+K21797+K13024+K21798+K00923+K01109+K05858+K05858+K00922+K01109+K00921
Organismal Systems	Aging	Longevity regulating pathway - worm	27	56	4.19496e-07	8.96672e-06	ko04212	ENSBTAG00000055074(-);ENSBTAG00000051999(-);ENSBTAG00000054546(-);ENSBTAG00000052305(-);ENSBTAG00000052813(-);ENSBTAG00000049834(-);ENSBTAG00000052991(-);ENSBTAG00000049728(-);ENSBTAG00000054392(-);ENSBTAG00000051842(-);ENSBTAG00000051086(-);ENSBTAG00000053638(-);ENSBTAG00000050847(-);ENSBTAG00000053316(-);ENSBTAG00000053585(-);ENSBTAG00000050912(-);ENSBTAG00000050499(-);ENSBTAG00000052900(-);ENS…	K10798+K10798+K10798+K10798+K10798+K10798+K10798+K10798+K10798+K10798+K10798+K10798+K10798+K10798+K10798+K10798+K10798+K10798+K10798+K10798+K10798+K10798+K10798+K10798+K10798+K10798+K10798
Organismal Systems	Endocrine system	Aldosterone synthesis and secretion	40	101	6.14178e-07	1.23558e-05	ko04925	ENSBTAG00000020614(PRKCE);ENSBTAG00000014463(CAMK2D);ENSBTAG00000001575(CALM2);ENSBTAG00000010551(ATP1A2);ENSBTAG00000009552(ATP2B1);ENSBTAG00000002688(ATP1B1);ENSBTAG00000009835(CACNA1G);ENSBTAG00000047223(GNAS);ENSBTAG00000006902(KCNJ5);ENSBTAG00000020087(CAMK2A);ENSBTAG00000047488(KCNK9);ENSBTAG00000020921(PRKCB);ENSBTAG00000014600(ADCY8);ENSBTAG00000025822(CALML4);ENSBTAG00000012667(CAMK2G);E…	K18050+K04515+K02183+K01539+K05850+K01540+K04854+K04632+K04999+K04515+K04919+K19662+K08048+K02183+K04515+K09048+K02183+K09821+K04634+K08049+K07188+K04857+K01539+K01540+K04345+K02183+K06070+K05850+K05850+K05869+K05228+K08043+K05858+K05858+K04450+K04856+K05870+K09047+K08041+K04515
Organismal Systems	Nervous system	Retrograde endocannabinoid signaling	60	179	1.12016e-06	2.12831e-05	ko04723	ENSBTAG00000011145(NDUFA4);ENSBTAG00000024507(KCNJ9);ENSBTAG00000006902(KCNJ5);ENSBTAG00000014828(CACNA1A);ENSBTAG00000006159(KCNJ3);ENSBTAG00000020921(PRKCB);ENSBTAG00000005800(GRIA1);ENSBTAG00000006176(GRIA4);ENSBTAG00000011672(GABRR1);ENSBTAG00000020048(MAPK10);ENSBTAG00000014600(ADCY8);ENSBTAG00000054523(CNR1);ENSBTAG00000011833(GRIA3);ENSBTAG00000002463(NDUFB5);ENSBTAG00000018585(GABRB2);ENS…	K03948+K05002+K04999+K04344+K04997+K19662+K05197+K05200+K05190+K04440+K08048+K04277+K05199+K03961+K05181+K05175+K04534+K05175+K05186+K04440+K15015+K07825+K04634+K08049+K04857+K04604+K05175+K04345+K03954+K05185+K05175+K12302+K04849+K04603+K05184+K04440+K12302+K04347+K04543+K05186+K08043+K05175+K05175+K05181+K04534+K05858+K05858+K15291+K04441+K04630+K03934+K05198+K08041+K03878+K03879+K03880+K03882+…
Environmental Information Processing	Signaling molecules and interaction	Neuroactive ligand-receptor interaction	103	359	1.33697e-06	2.40655e-05	ko04080	ENSBTAG00000054974(GRM8);ENSBTAG00000039772(HTR2B);ENSBTAG00000017508(CYSLTR2);ENSBTAG00000016573(LHCGR);ENSBTAG00000005122(KNG1);ENSBTAG00000031625(HRH3);ENSBTAG00000000898(F2RL2);ENSBTAG00000002144(ADRB2);ENSBTAG00000034854(GRIK1);ENSBTAG00000015274(PRL);ENSBTAG00000033153(GRIK2);ENSBTAG00000001067(GRM2);ENSBTAG00000002401(NPFF);ENSBTAG00000040386(AGTR2);ENSBTAG00000011131(NMUR2);ENSBTAG0000000…	K04610+K04157+K04323+K04248+K03898+K04151+K04235+K04142+K05201+K05439+K05202+K04605+K05247+K04167+K05053+K05197+K05200+K04288+K04269+K05190+K04277+K04130+K08522+K04153+K04295+K05199+K04249+K04265+K05181+K05175+K05175+K05186+K05219+K04221+K04230+K05206+K04206+K04227+K04289+K04322+K04284+K04219+K09821+K04145+K04609+K05250+K04217+K05207+K05207+K04604+K04332+K05209+K04169+K04812+K04294+K05211+K05175+…
Environmental Information Processing	Signal transduction	cGMP-PKG signaling pathway	59	178	2.07603e-06	3.55001e-05	ko04022	ENSBTAG00000054981(-);ENSBTAG00000020614(PRKCE);ENSBTAG00000027080(SLC8A3);ENSBTAG00000001575(CALM2);ENSBTAG00000010551(ATP1A2);ENSBTAG00000009552(ATP2B1);ENSBTAG00000005122(KNG1);ENSBTAG00000017788(AKT3);ENSBTAG00000002144(ADRB2);ENSBTAG00000002688(ATP1B1);ENSBTAG00000018404(PRKG1);ENSBTAG00000006535(IRS4);ENSBTAG00000046037(SLC25A5);ENSBTAG00000014600(ADCY8);ENSBTAG00000019525(PPP3CB);ENSBTAG00…	K03121+K18050+K05849+K02183+K01539+K05850+K03898+K04456+K04142+K01540+K07376+K17446+K05863+K08048+K04348+K02183+K04969+K05863+K04936+K04265+K09048+K12318+K04348+K02183+K04634+K08049+K04857+K01539+K17334+K01538+K01540+K06268+K05862+K17751+K17751+K04941+K09260+K02183+K04137+K05850+K13296+K05850+K04348+K12337+K19021+K08043+K06270+K05858+K05858+K04450+K17388+K04630+K05870+K13762+K12319+K09047+K08041+…
Organismal Systems	Endocrine system	Growth hormone synthesis, secretion and action	43	118	3.28341e-06	5.34727e-05	ko04935	ENSBTAG00000017788(AKT3);ENSBTAG00000002979(PIK3R3);ENSBTAG00000047223(GNAS);ENSBTAG00000011375(SHC3);ENSBTAG00000020921(PRKCB);ENSBTAG00000012047(JAK2);ENSBTAG00000006535(IRS4);ENSBTAG00000020048(MAPK10);ENSBTAG00000014600(ADCY8);ENSBTAG00000019838(SHC1);ENSBTAG00000009232(PIK3CA);ENSBTAG00000014692(CREB3L4);ENSBTAG00000039974(SSTR5);ENSBTAG00000009128(POU1F1);ENSBTAG00000021523(STAT3);ENSBTAG00…	K04456+K02649+K04632+K17448+K19662+K04447+K17446+K04440+K08048+K06279+K00922+K09048+K04221+K09363+K04692+K04440+K04284+K01116+K04219+K03099+K04634+K08049+K04217+K04857+K04345+K04218+K07827+K04433+K04440+K04430+K05438+K08043+K05858+K05858+K04450+K00922+K04441+K04630+K05870+K03099+K04584+K09047+K08041
Human Diseases	Neurodegenerative disease	Spinocerebellar ataxia	39	104	4.17598e-06	6.49175e-05	ko05017	ENSBTAG00000013502(SLC1A6);ENSBTAG00000017788(AKT3);ENSBTAG00000002979(PIK3R3);ENSBTAG00000013700(BECN2);ENSBTAG00000014828(CACNA1A);ENSBTAG00000020921(PRKCB);ENSBTAG00000005800(GRIA1);ENSBTAG00000020048(MAPK10);ENSBTAG00000011833(GRIA3);ENSBTAG00000006999(RYR1);ENSBTAG00000009232(PIK3CA);ENSBTAG00000000878(RB1CC1);ENSBTAG00000007876(MAPK8);ENSBTAG00000005970(XBP1);ENSBTAG00000035370(TBPL1);ENSBT…	K05617+K04456+K02649+K08334+K04344+K19662+K05197+K04440+K05199+K04961+K00922+K17589+K04440+K09027+K03120+K00914+K04634+K23932+K05209+K05211+K05208+K05208+K04603+K04440+K14564+K06053+K17906+K08269+K04889+K05210+K17943+K05858+K05858+K00922+K17889+K06249+K17079+K05198+K05853
Human Diseases	Infectious disease: viral	Herpes simplex virus 1 infection	131	494	5.284e-06	7.85708e-05	ko05168	ENSBTAG00000050920(-);ENSBTAG00000006954(ZNF432);ENSBTAG00000003541(ZNF614);ENSBTAG00000002398(ZNF567);ENSBTAG00000011596(SRSF5);ENSBTAG00000033523(-);ENSBTAG00000008084(ZNF382);ENSBTAG00000017651(-);ENSBTAG00000054635(-);ENSBTAG00000051862(ZNF37A);ENSBTAG00000033563(ZNF529);ENSBTAG00000030470(-);ENSBTAG00000038178(ZNF25);ENSBTAG00000031686(ZNF566);ENSBTAG00000015899(-);ENSBTAG00000013592(ZNF248)…	K09228+K09228+K09228+K09228+K12893+K09228+K09228+K09228+K09228+K09228+K09228+K09228+K09228+K09228+K09228+K09228+K09228+K09228+K09228+K09228+K09228+K09228+K09228+K09228+K09228+K09228+K09228+K09228+K09228+K09228+K09228+K09228+K09228+K09228+K09228+K09228+K09228+K09228+K09228+K09228+K09228+K04456+K02649+K09228+K09228+K07293+K02084+K04447+K09228+K09228+K04427+K09228+K09228+K09228+K12893+K09228+K09228+…
Organismal Systems	Development and regeneration	Axon guidance	59	185	8.19273e-06	0.000115715	ko04360	ENSBTAG00000009903(PTCH1);ENSBTAG00000014463(CAMK2D);ENSBTAG00000010704(LRRC4);ENSBTAG00000002979(PIK3R3);ENSBTAG00000046924(SEMA3G);ENSBTAG00000004896(ABLIM3);ENSBTAG00000011245(PLXNC1);ENSBTAG00000020087(CAMK2A);ENSBTAG00000002048(PTPN11);ENSBTAG00000048378(DCC);ENSBTAG00000012361(ARHGEF11);ENSBTAG00000014543(PLXNA4);ENSBTAG00000014530(NTNG1);ENSBTAG00000019525(PPP3CB);ENSBTAG00000012667(CAMK2G…	K06225+K04515+K16351+K02649+K06840+K07520+K06572+K04515+K07293+K06765+K07532+K06820+K07522+K04348+K04515+K04969+K05462+K00922+K06529+K04348+K05734+K07526+K01116+K05107+K07526+K07520+K05765+K06841+K07521+K04352+K17334+K06268+K06839+K04409+K07827+K05102+K18952+K05746+K06821+K07829+K04348+K07520+K06842+K07528+K02329+K04964+K05736+K00922+K12077+K07365+K05110+K17388+K04630+K05106+K05703+K06821+K05105+…
Organismal Systems	Excretory system	Proximal tubule bicarbonate reclamation	14	23	8.45869e-06	0.000115715	ko04964	ENSBTAG00000009284(GLS2);ENSBTAG00000010551(ATP1A2);ENSBTAG00000002688(ATP1B1);ENSBTAG00000017733(CA2);ENSBTAG00000055145(-);ENSBTAG00000007540(GLUD1);ENSBTAG00000017969(CA4);ENSBTAG00000018635(ATP1A3);ENSBTAG00000009828(FXYD2);ENSBTAG00000019295(MDH1);ENSBTAG00000013680(ATP1B2);ENSBTAG00000007863(GLS);ENSBTAG00000051479(-);ENSBTAG00000002348(SLC4A4)	K01425+K01539+K01540+K18245+K13577+K00261+K18246+K01539+K01538+K00025+K01540+K01425+K01425+K13575
Organismal Systems	Endocrine system	GnRH secretion	27	64	1.02616e-05	0.000134979	ko04929	ENSBTAG00000011076(KCNN2);ENSBTAG00000024507(KCNJ9);ENSBTAG00000017788(AKT3);ENSBTAG00000002979(PIK3R3);ENSBTAG00000043948(HCN1);ENSBTAG00000009835(CACNA1G);ENSBTAG00000006902(KCNJ5);ENSBTAG00000006159(KCNJ3);ENSBTAG00000020921(PRKCB);ENSBTAG00000016138(CGA);ENSBTAG00000017055(HCN3);ENSBTAG00000009232(PIK3CA);ENSBTAG00000009789(GNAQ);ENSBTAG00000015050(HCN2);ENSBTAG00000047491(CACNA1S);ENSBTAG000…	K04943+K05002+K04456+K02649+K04954+K04854+K04999+K04997+K19662+K08522+K04956+K00922+K04634+K04955+K04857+K04945+K06250+K07827+K04615+K05004+K08521+K04942+K04964+K05858+K05858+K00922+K04856
Organismal Systems	Endocrine system	GnRH signaling pathway	35	93	1.17058e-05	0.000148274	ko04912	ENSBTAG00000014463(CAMK2D);ENSBTAG00000001575(CALM2);ENSBTAG00000047223(GNAS);ENSBTAG00000020087(CAMK2A);ENSBTAG00000020921(PRKCB);ENSBTAG00000020048(MAPK10);ENSBTAG00000014600(ADCY8);ENSBTAG00000025822(CALML4);ENSBTAG00000012667(CAMK2G);ENSBTAG00000016138(CGA);ENSBTAG00000006784(PLA2G4B);ENSBTAG00000021924(PLA2G4E);ENSBTAG00000025644(CALM1);ENSBTAG00000007876(MAPK8);ENSBTAG00000005550(SOS2);ENSB…	K04515+K02183+K04632+K04515+K19662+K04440+K08048+K02183+K04515+K08522+K16342+K16342+K02183+K04440+K03099+K01115+K04634+K08049+K05250+K04857+K04345+K07827+K04433+K02183+K04440+K08521+K04430+K08043+K05858+K05858+K04441+K04280+K03099+K08041+K04515
Metabolism	Carbohydrate metabolism	Inositol phosphate metabolism	30	76	1.65069e-05	0.00020162	ko00562	ENSBTAG00000003063(SYNJ1);ENSBTAG00000011197(IPMK);ENSBTAG00000009181(INPP5A);ENSBTAG00000009498(PTEN);ENSBTAG00000018033(PIP4K2A);ENSBTAG00000006499(PIP4K2B);ENSBTAG00000009917(PIP5K1B);ENSBTAG00000016557(MTMR2);ENSBTAG00000009232(PIK3CA);ENSBTAG00000001675(ITPKA);ENSBTAG00000015352(MTMR4);ENSBTAG00000003116(MTMR6);ENSBTAG00000010372(MTMR7);ENSBTAG00000026290(PIK3C3);ENSBTAG00000017584(PLCG1);EN…	K20279+K00915+K01106+K01110+K00920+K00920+K00889+K18081+K00922+K00911+K18082+K18083+K18083+K00914+K01116+K15759+K20278+K01106+K00888+K00923+K21797+K19006+K21798+K00923+K01109+K05858+K05858+K00922+K01109+K00921
Environmental Information Processing	Signal transduction	Calcium signaling pathway	82	287	1.89276e-05	0.000223216	ko04020	ENSBTAG00000014463(CAMK2D);ENSBTAG00000027080(SLC8A3);ENSBTAG00000001575(CALM2);ENSBTAG00000009552(ATP2B1);ENSBTAG00000039772(HTR2B);ENSBTAG00000017508(CYSLTR2);ENSBTAG00000016573(LHCGR);ENSBTAG00000002144(ADRB2);ENSBTAG00000009835(CACNA1G);ENSBTAG00000047223(GNAS);ENSBTAG00000004337(PDE1B);ENSBTAG00000020087(CAMK2A);ENSBTAG00000014828(CACNA1A);ENSBTAG00000020921(PRKCB);ENSBTAG00000006894(NOS2);E…	K04515+K05849+K02183+K05850+K04157+K04323+K04248+K04142+K04854+K04632+K13755+K04515+K04344+K19662+K13241+K07190+K05863+K08048+K04348+K02183+K04515+K04130+K04961+K05863+K00911+K05219+K00871+K04348+K02183+K04227+K04322+K01116+K04634+K08049+K00476+K04857+K04604+K06856+K06856+K06856+K06856+K06856+K05209+K06856+K06856+K06856+K06856+K06856+K04169+K05211+K05208+K05208+K04345+K06268+K05862+K02183+K04137+…
Organismal Systems	Digestive system	Gastric acid secretion	30	77	2.2292e-05	0.000254129	ko04971	ENSBTAG00000014463(CAMK2D);ENSBTAG00000001575(CALM2);ENSBTAG00000010551(ATP1A2);ENSBTAG00000002414(KCNJ10);ENSBTAG00000002688(ATP1B1);ENSBTAG00000047223(GNAS);ENSBTAG00000000008(KCNJ1);ENSBTAG00000017733(CA2);ENSBTAG00000020087(CAMK2A);ENSBTAG00000020921(PRKCB);ENSBTAG00000014600(ADCY8);ENSBTAG00000025822(CALML4);ENSBTAG00000012667(CAMK2G);ENSBTAG00000019355(KCNK10);ENSBTAG00000025644(CALM1);ENSB…	K04515+K02183+K01539+K05003+K01540+K04632+K04995+K18245+K04515+K19662+K08048+K02183+K04515+K04920+K02183+K04634+K08049+K01539+K01540+K04345+K04218+K05009+K02183+K08007+K08043+K05858+K05858+K04630+K08041+K04515
Organismal Systems	Nervous system	Cholinergic synapse	40	115	2.55299e-05	0.000281652	ko04725	ENSBTAG00000014463(CAMK2D);ENSBTAG00000017788(AKT3);ENSBTAG00000002979(PIK3R3);ENSBTAG00000020061(KCNJ12);ENSBTAG00000020087(CAMK2A);ENSBTAG00000014828(CACNA1A);ENSBTAG00000006159(KCNJ3);ENSBTAG00000020921(PRKCB);ENSBTAG00000012047(JAK2);ENSBTAG00000020667(KCNQ3);ENSBTAG00000014600(ADCY8);ENSBTAG00000012667(CAMK2G);ENSBTAG00000014674(CHRM2);ENSBTAG00000009232(PIK3CA);ENSBTAG00000003794(GNAO1);ENS…	K04515+K04456+K02649+K05005+K04515+K04344+K04997+K19662+K04447+K04928+K08048+K04515+K04130+K00922+K04534+K09048+K07825+K04634+K08049+K04857+K04345+K07827+K04849+K05007+K04806+K05869+K04347+K04543+K08043+K04534+K04998+K05858+K05858+K00922+K04630+K05870+K05703+K09047+K08041+K04515
Organismal Systems	Endocrine system	Regulation of lipolysis in adipocytes	25	60	2.80119e-05	0.000299378	ko04923	ENSBTAG00000017788(AKT3);ENSBTAG00000002979(PIK3R3);ENSBTAG00000002144(ADRB2);ENSBTAG00000047223(GNAS);ENSBTAG00000018404(PRKG1);ENSBTAG00000006535(IRS4);ENSBTAG00000014600(ADCY8);ENSBTAG00000016138(CGA);ENSBTAG00000017489(TSHR);ENSBTAG00000009232(PIK3CA);ENSBTAG00000011461(ADORA1);ENSBTAG00000016629(ADCY9);ENSBTAG00000038321(LIPE);ENSBTAG00000011953(PRKACB);ENSBTAG00000006295(TSHB);ENSBTAG000000…	K04456+K02649+K04142+K04632+K07376+K17446+K08048+K08522+K04249+K00922+K04265+K08049+K07188+K04345+K05251+K08753+K08768+K13296+K04260+K08771+K08043+K00922+K04630+K04204+K08041
Environmental Information Processing	Signal transduction	ErbB signaling pathway	32	87	4.65486e-05	0.000481729	ko04012	ENSBTAG00000014463(CAMK2D);ENSBTAG00000017788(AKT3);ENSBTAG00000002979(PIK3R3);ENSBTAG00000011375(SHC3);ENSBTAG00000020087(CAMK2A);ENSBTAG00000020921(PRKCB);ENSBTAG00000020048(MAPK10);ENSBTAG00000012667(CAMK2G);ENSBTAG00000048792(NRG4);ENSBTAG00000019838(SHC1);ENSBTAG00000009232(PIK3CA);ENSBTAG00000021761(BRAF);ENSBTAG00000009587(NRG3);ENSBTAG00000013958(PAK4);ENSBTAG00000007876(MAPK8);ENSBTAG000…	K04515+K04456+K02649+K17448+K04515+K19662+K04440+K04515+K05458+K06279+K00922+K04365+K05457+K05734+K04440+K04688+K01116+K03099+K07205+K04409+K07827+K04440+K04430+K05456+K06624+K08887+K05736+K00922+K07365+K05085+K03099+K04515
Genetic Information Processing	Replication and repair	Base excision repair	29	76	4.78912e-05	0.000481729	ko03410	ENSBTAG00000055074(-);ENSBTAG00000051999(-);ENSBTAG00000054546(-);ENSBTAG00000052305(-);ENSBTAG00000052813(-);ENSBTAG00000049834(-);ENSBTAG00000052991(-);ENSBTAG00000049728(-);ENSBTAG00000054392(-);ENSBTAG00000051842(-);ENSBTAG00000051086(-);ENSBTAG00000053638(-);ENSBTAG00000050847(-);ENSBTAG00000053316(-);ENSBTAG00000053585(-);ENSBTAG00000050912(-);ENSBTAG00000050499(-);ENSBTAG00000009374(PARP2)…	K10798+K10798+K10798+K10798+K10798+K10798+K10798+K10798+K10798+K10798+K10798+K10798+K10798+K10798+K10798+K10798+K10798+K10798+K10798+K10798+K10798+K10798+K10798+K10798+K10798+K10798+K10798+K02328+K10798
Environmental Information Processing	Signal transduction	MAPK signaling pathway	84	303	5.00084e-05	0.000488654	ko04010	ENSBTAG00000013205(IL1RAP);ENSBTAG00000013117(CACNA2D3);ENSBTAG00000017549(KITLG);ENSBTAG00000017788(AKT3);ENSBTAG00000019940(RASGRF1);ENSBTAG00000012550(TAOK3);ENSBTAG00000017348(FGF5);ENSBTAG00000007506(CACNG7);ENSBTAG00000009835(CACNA1G);ENSBTAG00000011829(NF1);ENSBTAG00000014828(CACNA1A);ENSBTAG00000020758(MAP3K12);ENSBTAG00000020921(PRKCB);ENSBTAG00000013688(PGF);ENSBTAG00000002297(CACNB4);E…	K04723+K04860+K05461+K04456+K04349+K04429+K04358+K04872+K04854+K08052+K04344+K04423+K19662+K16859+K04865+K04427+K05450+K04429+K04440+K04348+K04442+K04350+K04862+K05462+K04365+K04348+K16342+K05096+K16342+K04436+K05092+K04370+K04414+K04376+K04440+K12326+K04867+K04358+K03099+K04352+K04467+K04857+K04445+K04733+K04362+K04356+K13376+K04345+K06268+K04409+K05094+K07827+K04433+K04849+K05097+K04440+K04459+…
Organismal Systems	Endocrine system	Renin secretion	28	73	5.77306e-05	0.000548441	ko04924	ENSBTAG00000001575(CALM2);ENSBTAG00000002144(ADRB2);ENSBTAG00000047223(GNAS);ENSBTAG00000004337(PDE1B);ENSBTAG00000019525(PPP3CB);ENSBTAG00000025822(CALML4);ENSBTAG00000013300(KCNMA1);ENSBTAG00000011461(ADORA1);ENSBTAG00000044144(GUCY1A2);ENSBTAG00000021333(REN);ENSBTAG00000016005(PPP3CA);ENSBTAG00000025644(CALM1);ENSBTAG00000012393(AGT);ENSBTAG00000009789(GNAQ);ENSBTAG00000047491(CACNA1S);ENSBTA…	K02183+K04142+K04632+K13755+K04348+K02183+K04936+K04265+K12318+K01380+K04348+K02183+K09821+K04634+K04857+K04345+K06268+K02183+K13296+K04348+K19021+K13755+K05858+K05858+K04630+K05870+K12319+K04587
Organismal Systems	Endocrine system	Melanogenesis	35	103	0.000136822	0.00126467	ko04916	ENSBTAG00000017549(KITLG);ENSBTAG00000014463(CAMK2D);ENSBTAG00000001575(CALM2);ENSBTAG00000020985(TYRP1);ENSBTAG00000047223(GNAS);ENSBTAG00000020087(CAMK2A);ENSBTAG00000020921(PRKCB);ENSBTAG00000014600(ADCY8);ENSBTAG00000052989(FZD8);ENSBTAG00000025822(CALML4);ENSBTAG00000006844(LEF1);ENSBTAG00000012667(CAMK2G);ENSBTAG00000003794(GNAO1);ENSBTAG00000014692(CREB3L4);ENSBTAG00000025644(CALM1);ENSBTA…	K05461+K04515+K02183+K00506+K04632+K04515+K19662+K08048+K02375+K02183+K04492+K04515+K04534+K09048+K02183+K04634+K08049+K04345+K07827+K02183+K00312+K05228+K08043+K02329+K04534+K05858+K05858+K05091+K04630+K02432+K05870+K01357+K08041+K04515+K02329
Organismal Systems	Nervous system	Long-term depression	25	66	0.000179133	0.0016122	ko04730	ENSBTAG00000047223(GNAS);ENSBTAG00000014828(CACNA1A);ENSBTAG00000020921(PRKCB);ENSBTAG00000018404(PRKG1);ENSBTAG00000005800(GRIA1);ENSBTAG00000011833(GRIA3);ENSBTAG00000006999(RYR1);ENSBTAG00000003794(GNAO1);ENSBTAG00000044144(GUCY1A2);ENSBTAG00000021761(BRAF);ENSBTAG00000006784(PLA2G4B);ENSBTAG00000021924(PLA2G4E);ENSBTAG00000009789(GNAQ);ENSBTAG00000046413(GRID2);ENSBTAG00000053441(-);ENSBTAG00…	K04632+K04344+K19662+K07376+K05197+K05199+K04961+K04534+K12318+K04365+K16342+K16342+K04634+K05207+K05207+K04382+K07827+K04603+K04534+K05858+K05858+K04630+K05198+K12319+K08067
Human Diseases	Cardiovascular disease	Dilated cardiomyopathy	40	128	0.000360967	0.00316541	ko05414	ENSBTAG00000013117(CACNA2D3);ENSBTAG00000027080(SLC8A3);ENSBTAG00000009080(ITGB6);ENSBTAG00000007506(CACNG7);ENSBTAG00000047223(GNAS);ENSBTAG00000003956(SGCA);ENSBTAG00000003709(ITGB8);ENSBTAG00000002297(CACNB4);ENSBTAG00000014600(ADCY8);ENSBTAG00000046838(-);ENSBTAG00000002036(CACNB1);ENSBTAG00000010865(CACNG2);ENSBTAG00000012393(AGT);ENSBTAG00000016629(ADCY9);ENSBTAG00000047491(CACNA1S);ENSBTAG…	K04860+K05849+K06589+K04872+K04632+K12565+K06591+K04865+K08048+K10366+K04862+K04867+K09821+K08049+K04857+K06856+K06856+K06856+K06856+K06856+K06856+K06856+K06856+K06856+K06856+K13376+K04345+K17751+K17751+K12569+K04869+K04866+K08043+K12566+K04962+K10375+K08041+K05853+K12567+K12567
Organismal Systems	Excretory system	Endocrine and other factor-regulated calcium reabsorption	21	54	0.000380708	0.00322239	ko04961	ENSBTAG00000027080(SLC8A3);ENSBTAG00000010551(ATP1A2);ENSBTAG00000009552(ATP2B1);ENSBTAG00000015924(CALB1);ENSBTAG00000002688(ATP1B1);ENSBTAG00000047223(GNAS);ENSBTAG00000020921(PRKCB);ENSBTAG00000014319(DNM3);ENSBTAG00000011307(DNM1);ENSBTAG00000016414(VDR);ENSBTAG00000009789(GNAQ);ENSBTAG00000016629(ADCY9);ENSBTAG00000018635(ATP1A3);ENSBTAG00000009828(FXYD2);ENSBTAG00000013680(ATP1B2);ENSBTAG00…	K05849+K01539+K05850+K14757+K01540+K04632+K19662+K01528+K01528+K08539+K04634+K08049+K01539+K01538+K01540+K04345+K05850+K08550+K05850+K05858+K05858
Organismal Systems	Endocrine system	Glucagon signaling pathway	35	108	0.00038631	0.00322239	ko04922	ENSBTAG00000014463(CAMK2D);ENSBTAG00000001575(CALM2);ENSBTAG00000017788(AKT3);ENSBTAG00000047223(GNAS);ENSBTAG00000014023(SIRT1);ENSBTAG00000020087(CAMK2A);ENSBTAG00000000545(PPP4R3B);ENSBTAG00000000013(PRKAA1);ENSBTAG00000004806(PHKB);ENSBTAG00000009617(SLC2A1);ENSBTAG00000019525(PPP3CB);ENSBTAG00000025822(CALML4);ENSBTAG00000012667(CAMK2G);ENSBTAG00000014692(CREB3L4);ENSBTAG00000008195(PHKG1);E…	K04515+K02183+K04456+K04632+K11411+K04515+K17491+K07198+K07190+K07299+K04348+K02183+K04515+K09048+K00871+K04348+K02183+K04634+K04345+K06268+K02183+K07202+K11434+K13296+K19524+K04348+K07200+K05858+K05858+K04450+K05870+K19523+K09047+K04515+K12407
Human Diseases	Endocrine and metabolic disease	Type II diabetes mellitus	19	48	0.000550375	0.00448162	ko04930	ENSBTAG00000020614(PRKCE);ENSBTAG00000002979(PIK3R3);ENSBTAG00000026344(MAFA);ENSBTAG00000009835(CACNA1G);ENSBTAG00000014828(CACNA1A);ENSBTAG00000006535(IRS4);ENSBTAG00000020048(MAPK10);ENSBTAG00000009232(PIK3CA);ENSBTAG00000007876(MAPK8);ENSBTAG00000007882(CACNA1B);ENSBTAG00000014119(PRKCZ);ENSBTAG00000004709(MAPK9);ENSBTAG00000000983(ABCC8);ENSBTAG00000016170(KCNJ11);ENSBTAG00000013108(HK2);ENS…	K18050+K02649+K07595+K04854+K04344+K17446+K04440+K00922+K04440+K04849+K18952+K04440+K05032+K05004+K00844+K04852+K00922+K04697+K12407
Organismal Systems	Endocrine system	Thyroid hormone synthesis	26	75	0.000675762	0.00537466	ko04918	ENSBTAG00000010551(ATP1A2);ENSBTAG00000002688(ATP1B1);ENSBTAG00000047223(GNAS);ENSBTAG00000043553(GPX3);ENSBTAG00000020921(PRKCB);ENSBTAG00000007823(TG);ENSBTAG00000014600(ADCY8);ENSBTAG00000016138(CGA);ENSBTAG00000017489(TSHR);ENSBTAG00000014692(CREB3L4);ENSBTAG00000009789(GNAQ);ENSBTAG00000016629(ADCY9);ENSBTAG00000018635(ATP1A3);ENSBTAG00000009828(FXYD2);ENSBTAG00000013680(ATP1B2);ENSBTAG00000…	K01539+K01540+K04632+K00432+K19662+K10809+K08048+K08522+K04249+K09048+K04634+K08049+K01539+K01538+K01540+K04345+K00432+K05251+K08043+K05858+K05858+K04450+K05870+K16141+K09047+K08041
Organismal Systems	Nervous system	Synaptic vesicle cycle	29	88	0.00087463	0.00679826	ko04721	ENSBTAG00000013502(SLC1A6);ENSBTAG00000054924(CPLX2);ENSBTAG00000000910(SLC6A7);ENSBTAG00000014828(CACNA1A);ENSBTAG00000008690(SLC6A9);ENSBTAG00000014319(DNM3);ENSBTAG00000018245(SLC1A3);ENSBTAG00000003525(STXBP1);ENSBTAG00000011307(DNM1);ENSBTAG00000004263(ATP6V0A4);ENSBTAG00000002349(STX1B);ENSBTAG00000047894(SLC32A1);ENSBTAG00000014491(ATP6V1G2);ENSBTAG00000038415(SLC6A12);ENSBTAG00000038347(S…	K05617+K15294+K05040+K04344+K05038+K01528+K05614+K15292+K01528+K02154+K08486+K15015+K02152+K05045+K12302+K15294+K04849+K05038+K12302+K02147+K02145+K05044+K05034+K07882+K02148+K15290+K15293+K18211+K15291
Human Diseases	Substance dependence	Cocaine addiction	19	50	0.000994279	0.00755652	ko05030	ENSBTAG00000047223(GNAS);ENSBTAG00000001067(GRM2);ENSBTAG00000006035(PPP1R1B);ENSBTAG00000014692(CREB3L4);ENSBTAG00000010860(DRD2);ENSBTAG00000002564(DLG4);ENSBTAG00000007887(GRIN2A);ENSBTAG00000040042(GRIN2C);ENSBTAG00000047202(GRIN1);ENSBTAG00000049029(-);ENSBTAG00000011953(PRKACB);ENSBTAG00000020869(DDC);ENSBTAG00000000219(GRIN2B);ENSBTAG00000002295(ATF2);ENSBTAG00000018989(GRM3);ENSBTAG000000…	K04632+K04605+K15494+K09048+K04145+K11828+K05209+K05211+K05208+K05208+K04345+K01593+K05210+K04450+K04606+K04630+K05870+K05198+K09047
Organismal Systems	Immune system	Fc epsilon RI signaling pathway	28	86	0.00131374	0.00976736	ko04664	ENSBTAG00000017788(AKT3);ENSBTAG00000002979(PIK3R3);ENSBTAG00000020048(MAPK10);ENSBTAG00000009232(PIK3CA);ENSBTAG00000013201(ALOX5AP);ENSBTAG00000006784(PLA2G4B);ENSBTAG00000021924(PLA2G4E);ENSBTAG00000007876(MAPK8);ENSBTAG00000017584(PLCG1);ENSBTAG00000005550(SOS2);ENSBTAG00000055240(-);ENSBTAG00000048135(-);ENSBTAG00000050723(-);ENSBTAG00000001219(-);ENSBTAG00000048049(-);ENSBTAG00000048048(-);…	K04456+K02649+K04440+K00922+K20735+K16342+K16342+K04440+K01116+K03099+K06856+K06856+K06856+K06856+K06856+K06856+K06856+K06856+K06856+K06856+K07827+K04433+K04440+K04430+K00922+K04441+K05703+K03099
Organismal Systems	Nervous system	Serotonergic synapse	37	124	0.00152461	0.0110265	ko04726	ENSBTAG00000011076(KCNN2);ENSBTAG00000015647(CYP4X1);ENSBTAG00000024507(KCNJ9);ENSBTAG00000039772(HTR2B);ENSBTAG00000047223(GNAS);ENSBTAG00000006902(KCNJ5);ENSBTAG00000014828(CACNA1A);ENSBTAG00000006159(KCNJ3);ENSBTAG00000020921(PRKCB);ENSBTAG00000026580(HTR1E);ENSBTAG00000018585(GABRB2);ENSBTAG00000003794(GNAO1);ENSBTAG00000021761(BRAF);ENSBTAG00000006784(PLA2G4B);ENSBTAG00000021924(PLA2G4E);ENS…	K04943+K07428+K05002+K04157+K04632+K04999+K04344+K04997+K19662+K04153+K05181+K04534+K04365+K16342+K16342+K08014+K07825+K04634+K04819+K04857+K00458+K04345+K07827+K04849+K01593+K04347+K04543+K05181+K07418+K07418+K07418+K04534+K04964+K05858+K05858+K04630+K04892
Cellular Processes	Cell growth and death	Apoptosis	52	189	0.00154758	0.0110265	ko04210	ENSBTAG00000055074(-);ENSBTAG00000051999(-);ENSBTAG00000017788(AKT3);ENSBTAG00000054546(-);ENSBTAG00000002979(PIK3R3);ENSBTAG00000008232(DAB2IP);ENSBTAG00000052305(-);ENSBTAG00000021661(APAF1);ENSBTAG00000052813(-);ENSBTAG00000049834(-);ENSBTAG00000052991(-);ENSBTAG00000020048(MAPK10);ENSBTAG00000035735(BIRC2);ENSBTAG00000049728(-);ENSBTAG00000040350(XIAP);ENSBTAG00000054392(-);ENSBTAG00000051842…	K10798+K10798+K04456+K10798+K02649+K19901+K10798+K02084+K10798+K10798+K10798+K04440+K16060+K10798+K04725+K10798+K10798+K00922+K16943+K04728+K10798+K04440+K01371+K10798+K04467+K10798+K10798+K10798+K10798+K07827+K04737+K04440+K10798+K10798+K10798+K04397+K10798+K10798+K10798+K10798+K07374+K02308+K00922+K10798+K10798+K03237+K07374+K07374+K10798+K10798+K08738+K10798
Organismal Systems	Endocrine system	Estrogen signaling pathway	41	142	0.0017632	0.0123065	ko04915	ENSBTAG00000001575(CALM2);ENSBTAG00000024507(KCNJ9);ENSBTAG00000017788(AKT3);ENSBTAG00000002979(PIK3R3);ENSBTAG00000047223(GNAS);ENSBTAG00000006902(KCNJ5);ENSBTAG00000011375(SHC3);ENSBTAG00000006159(KCNJ3);ENSBTAG00000001517(KRT18);ENSBTAG00000014600(ADCY8);ENSBTAG00000025822(CALML4);ENSBTAG00000024648(PGR);ENSBTAG00000019838(SHC1);ENSBTAG00000009232(PIK3CA);ENSBTAG00000003794(GNAO1);ENSBTAG00000…	K02183+K05002+K04456+K02649+K04632+K04999+K17448+K04997+K07604+K08048+K02183+K08556+K06279+K00922+K04534+K09048+K07604+K07604+K02183+K03099+K04634+K08049+K04345+K07827+K02183+K04615+K04603+K08550+K22455+K05228+K08043+K04534+K05858+K05858+K04450+K00922+K04630+K05870+K03099+K09047+K08041
Human Diseases	Cancer: overview	MicroRNAs in cancer	49	177	0.00180878	0.0123721	ko05206	ENSBTAG00000009284(GLS2);ENSBTAG00000020614(PRKCE);ENSBTAG00000015460(TP63);ENSBTAG00000004906(CCNE2);ENSBTAG00000002979(PIK3R3);ENSBTAG00000006877(MMP16);ENSBTAG00000014023(SIRT1);ENSBTAG00000020921(PRKCB);ENSBTAG00000009498(PTEN);ENSBTAG00000015584(BMI1);ENSBTAG00000002006(THBS1);ENSBTAG00000033423(EFNA3);ENSBTAG00000009983(KIF23);ENSBTAG00000019838(SHC1);ENSBTAG00000009232(PIK3CA);ENSBTAG00000…	K01425+K18050+K10149+K06626+K02649+K07996+K11411+K19662+K01110+K11459+K16857+K05462+K17387+K06279+K00922+K10577+K09299+K10127+K05734+K00510+K04728+K04692+K05762+K01116+K03099+K04445+K05658+K02085+K13376+K17383+K05094+K07827+K06626+K23551+K23560+K23560+K11592+K00312+K08007+K06252+K17442+K02329+K06624+K02085+K01425+K01425+K00922+K03099+K02329
Organismal Systems	Nervous system	Neurotrophin signaling pathway	36	122	0.00216901	0.0145451	ko04722	ENSBTAG00000014463(CAMK2D);ENSBTAG00000001575(CALM2);ENSBTAG00000017788(AKT3);ENSBTAG00000002979(PIK3R3);ENSBTAG00000007963(KIDINS220);ENSBTAG00000015271(RIPK2);ENSBTAG00000011757(PSEN1);ENSBTAG00000011375(SHC3);ENSBTAG00000020087(CAMK2A);ENSBTAG00000002048(PTPN11);ENSBTAG00000020048(MAPK10);ENSBTAG00000025822(CALML4);ENSBTAG00000012667(CAMK2G);ENSBTAG00000019838(SHC1);ENSBTAG00000009232(PIK3CA);…	K04515+K02183+K04456+K02649+K12460+K08846+K04505+K17448+K04515+K07293+K04440+K02183+K04515+K06279+K00922+K04365+K02183+K04440+K01116+K03099+K04445+K04733+K04356+K07827+K02183+K12461+K04440+K05101+K12457+K05869+K12464+K04360+K00922+K04441+K03099+K04515
Environmental Information Processing	Signal transduction	Rap1 signaling pathway	71	278	0.00222634	0.0146424	ko04015	ENSBTAG00000000682(-);ENSBTAG00000017549(KITLG);ENSBTAG00000001575(CALM2);ENSBTAG00000017788(AKT3);ENSBTAG00000002979(PIK3R3);ENSBTAG00000017839(TIAM1);ENSBTAG00000048631(-);ENSBTAG00000017348(FGF5);ENSBTAG00000047223(GNAS);ENSBTAG00000020921(PRKCB);ENSBTAG00000013688(PGF);ENSBTAG00000000641(SKAP1);ENSBTAG00000034827(PDGFD);ENSBTAG00000014600(ADCY8);ENSBTAG00000054523(CNR1);ENSBTAG00000025822(CAL…	K08020+K05461+K02183+K04456+K02649+K05731+K05731+K04358+K04632+K19662+K16859+K17699+K05450+K08048+K04277+K02183+K16857+K05462+K00922+K04534+K04365+K05096+K02183+K17706+K08014+K04289+K04358+K01116+K04145+K08019+K04634+K08049+K08390+K05689+K04362+K05209+K04294+K06271+K05208+K05208+K05094+K07827+K04433+K02183+K06070+K05097+K18952+K05746+K07829+K04358+K04291+K17705+K05759+K05093+K08043+K05702+K05210+…
Environmental Information Processing	Signal transduction	Apelin signaling pathway	41	146	0.00309472	0.0199697	ko04371	ENSBTAG00000020614(PRKCE);ENSBTAG00000027080(SLC8A3);ENSBTAG00000001575(CALM2);ENSBTAG00000017788(AKT3);ENSBTAG00000013700(BECN2);ENSBTAG00000014273(NRF1);ENSBTAG00000000013(PRKAA1);ENSBTAG00000006894(NOS2);ENSBTAG00000014600(ADCY8);ENSBTAG00000025822(CALML4);ENSBTAG00000006999(RYR1);ENSBTAG00000025644(CALM1);ENSBTAG00000016851(RPS6KB1);ENSBTAG00000026290(PIK3C3);ENSBTAG00000003546(TFAM);ENSBTAG0…	K18050+K05849+K02183+K04456+K08334+K11831+K07198+K13241+K08048+K02183+K04961+K02183+K04688+K00914+K11830+K07825+K04634+K08049+K07188+K05689+K03982+K06250+K04345+K07827+K09260+K02183+K07202+K08341+K07829+K08768+K13296+K07200+K05869+K04347+K04543+K08043+K05858+K05858+K04962+K04630+K08041
Human Diseases	Cancer: specific types	Glioma	25	79	0.00357864	0.0226647	ko05214	ENSBTAG00000014463(CAMK2D);ENSBTAG00000001575(CALM2);ENSBTAG00000006640(RB1);ENSBTAG00000004028(POLK);ENSBTAG00000017788(AKT3);ENSBTAG00000002979(PIK3R3);ENSBTAG00000020999(DDB2);ENSBTAG00000011375(SHC3);ENSBTAG00000020087(CAMK2A);ENSBTAG00000020921(PRKCB);ENSBTAG00000009498(PTEN);ENSBTAG00000025822(CALML4);ENSBTAG00000012667(CAMK2G);ENSBTAG00000019838(SHC1);ENSBTAG00000009232(PIK3CA);ENSBTAG0000…	K04515+K02183+K06618+K03511+K04456+K02649+K10140+K17448+K04515+K19662+K01110+K02183+K04515+K06279+K00922+K04365+K02183+K01116+K03099+K07827+K02183+K05869+K00922+K03099+K04515
Human Diseases	Neurodegenerative disease	Amyotrophic lateral sclerosis	21	63	0.00368435	0.02291	ko05014	ENSBTAG00000043553(GPX3);ENSBTAG00000021661(APAF1);ENSBTAG00000005800(GRIA1);ENSBTAG00000019525(PPP3CB);ENSBTAG00000016005(PPP3CA);ENSBTAG00000046385(RAB5A);ENSBTAG00000007887(GRIN2A);ENSBTAG00000040042(GRIN2C);ENSBTAG00000047202(GRIN1);ENSBTAG00000049029(-);ENSBTAG00000010619(PPP3R1);ENSBTAG00000001609(MAP2K6);ENSBTAG00000049252(-);ENSBTAG00000020133(PPP3CC);ENSBTAG00000009213(TOMM40L);ENSBTAG00…	K00432+K02084+K05197+K04348+K04348+K07887+K05209+K05211+K05208+K05208+K06268+K04433+K00432+K04348+K11518+K05210+K02308+K04441+K04575+K05198+K08738
Human Diseases	Endocrine and metabolic disease	Insulin resistance	33	113	0.00388161	0.0237056	ko04931	ENSBTAG00000004860(SLC27A6);ENSBTAG00000020614(PRKCE);ENSBTAG00000017788(AKT3);ENSBTAG00000002979(PIK3R3);ENSBTAG00000012943(PPARGC1B);ENSBTAG00000002048(PTPN11);ENSBTAG00000000013(PRKAA1);ENSBTAG00000020921(PRKCB);ENSBTAG00000009498(PTEN);ENSBTAG00000009617(SLC2A1);ENSBTAG00000020048(MAPK10);ENSBTAG00000014831(PPP1R3C);ENSBTAG00000015436(SLC27A4);ENSBTAG00000009232(PIK3CA);ENSBTAG00000014692(CRE…	K08749+K18050+K04456+K02649+K17962+K07293+K07198+K19662+K01110+K07299+K04440+K07189+K08745+K00922+K09048+K04692+K04440+K04688+K09821+K09667+K15719+K07202+K18952+K04440+K07200+K08746+K00922+K08745+K06259+K05870+K19523+K09047+K06269
Cellular Processes	Cell growth and death	Oocyte meiosis	38	135	0.00411291	0.0246775	ko04114	ENSBTAG00000014463(CAMK2D);ENSBTAG00000020192(PPP2R5C);ENSBTAG00000001575(CALM2);ENSBTAG00000004906(CCNE2);ENSBTAG00000020087(CAMK2A);ENSBTAG00000014600(ADCY8);ENSBTAG00000019525(PPP3CB);ENSBTAG00000015450(CPEB3);ENSBTAG00000025822(CALML4);ENSBTAG00000012667(CAMK2G);ENSBTAG00000024648(PGR);ENSBTAG00000019847(CPEB2);ENSBTAG00000016005(PPP3CA);ENSBTAG00000025644(CALM1);ENSBTAG00000004077(YWHAG);ENS…	K04515+K11584+K02183+K06626+K04515+K08048+K04348+K02602+K02183+K04515+K08556+K02602+K04348+K02183+K16198+K08049+K16198+K13054+K04345+K13055+K08836+K06268+K03094+K04382+K06626+K02183+K03351+K06669+K04348+K03350+K08043+K03362+K02602+K04441+K11584+K08041+K04515+K06269
Metabolism	Glycan biosynthesis and metabolism	N-Glycan biosynthesis	18	52	0.00441523	0.0260346	ko00510	ENSBTAG00000007203(STT3A);ENSBTAG00000005652(ALG3);ENSBTAG00000000703(ST6GAL2);ENSBTAG00000003388(DPM2);ENSBTAG00000004586(-);ENSBTAG00000015251(-);ENSBTAG00000003535(DPM3);ENSBTAG00000014648(RPN2);ENSBTAG00000030632(ALG10);ENSBTAG00000006085(DDOST);ENSBTAG00000053827(-);ENSBTAG00000005191(RPN1);ENSBTAG00000015249(B4GALT1);ENSBTAG00000010388(MGAT4A);ENSBTAG00000030706(ALG6);ENSBTAG00000001844(MOG…	K07151+K03845+K00779+K09658+K07432+K07432+K09659+K12667+K03850+K12670+K23741+K12666+K07966+K00738+K03848+K01228+K00737+K00717
Metabolism	Amino acid metabolism	Alanine, aspartate and glutamate metabolism	15	41	0.00502193	0.0289033	ko00250	ENSBTAG00000009284(GLS2);ENSBTAG00000021902(ALDH5A1);ENSBTAG00000017502(RIMKLA);ENSBTAG00000008056(GAD2);ENSBTAG00000007690(AGXT2);ENSBTAG00000011960(GOT1);ENSBTAG00000007540(GLUD1);ENSBTAG00000004038(ABAT);ENSBTAG00000053874(-);ENSBTAG00000007863(GLS);ENSBTAG00000051479(-);ENSBTAG00000010571(PPAT);ENSBTAG00000007258(GAD1);ENSBTAG00000016662(CPS1);ENSBTAG00000033367(DDO)	K01425+K00139+K18311+K01580+K00827+K14454+K00261+K13524+K18309+K01425+K01425+K00764+K01580+K01948+K00272
Metabolism	Metabolism of other amino acids	D-Glutamine and D-glutamate metabolism	4	5	0.00507075	0.0289033	ko00471	ENSBTAG00000009284(GLS2);ENSBTAG00000007540(GLUD1);ENSBTAG00000007863(GLS);ENSBTAG00000051479(-)	K01425+K00261+K01425+K01425
Organismal Systems	Immune system	Fc gamma R-mediated phagocytosis	33	115	0.00522378	0.0292874	ko04666	ENSBTAG00000020614(PRKCE);ENSBTAG00000002329(ASAP2);ENSBTAG00000017788(AKT3);ENSBTAG00000002979(PIK3R3);ENSBTAG00000046862(MARCKSL1);ENSBTAG00000020921(PRKCB);ENSBTAG00000003185(ASAP1);ENSBTAG00000009917(PIP5K1B);ENSBTAG00000009232(PIK3CA);ENSBTAG00000020126(MYO10);ENSBTAG00000006784(PLA2G4B);ENSBTAG00000021924(PLA2G4E);ENSBTAG00000014619(WASF3);ENSBTAG00000016851(RPS6KB1);ENSBTAG00000017584(PLCG…	K18050+K12488+K04456+K02649+K13536+K19662+K12488+K00889+K00922+K12559+K16342+K16342+K06083+K04688+K01116+K05765+K01115+K06856+K06856+K06856+K06856+K06856+K06856+K06856+K06856+K06856+K06856+K12562+K04409+K06463+K00922+K05753+K12562
Cellular Processes	Cellular community - eukaryotes	Gap junction	28	94	0.00553508	0.0300476	ko04540	ENSBTAG00000039772(HTR2B);ENSBTAG00000047223(GNAS);ENSBTAG00000020921(PRKCB);ENSBTAG00000018404(PRKG1);ENSBTAG00000034827(PDGFD);ENSBTAG00000014600(ADCY8);ENSBTAG00000044144(GUCY1A2);ENSBTAG00000009654(LPAR1);ENSBTAG00000010860(DRD2);ENSBTAG00000005550(SOS2);ENSBTAG00000009789(GNAQ);ENSBTAG00000016629(ADCY9);ENSBTAG00000048061(GRM5);ENSBTAG00000011953(PRKACB);ENSBTAG00000009778(KRAS);ENSBTAG00000…	K04157+K04632+K19662+K07376+K05450+K08048+K12318+K04289+K04145+K03099+K04634+K08049+K04604+K04345+K07827+K04603+K07375+K08043+K07374+K05858+K05858+K04630+K07372+K07374+K07374+K03099+K12319+K08041
Organismal Systems	Immune system	B cell receptor signaling pathway	28	94	0.00553508	0.0300476	ko04662	ENSBTAG00000017788(AKT3);ENSBTAG00000002979(PIK3R3);ENSBTAG00000020921(PRKCB);ENSBTAG00000027916(MALT1);ENSBTAG00000032122(CD19);ENSBTAG00000019525(PPP3CB);ENSBTAG00000009232(PIK3CA);ENSBTAG00000019872(PIK3AP1);ENSBTAG00000016005(PPP3CA);ENSBTAG00000020294(PTPN6);ENSBTAG00000005550(SOS2);ENSBTAG00000007591(CHUK);ENSBTAG00000055240(-);ENSBTAG00000048135(-);ENSBTAG00000050723(-);ENSBTAG00000001219(…	K04456+K02649+K19662+K07369+K06465+K04348+K00922+K12230+K04348+K05697+K03099+K04467+K06856+K06856+K06856+K06856+K06856+K06856+K06856+K06856+K06856+K06856+K06268+K07827+K04348+K00922+K12362+K03099
Organismal Systems	Endocrine system	Relaxin signaling pathway	37	133	0.00566297	0.0302615	ko04926	ENSBTAG00000017788(AKT3);ENSBTAG00000002979(PIK3R3);ENSBTAG00000047223(GNAS);ENSBTAG00000011375(SHC3);ENSBTAG00000013103(COL1A1);ENSBTAG00000006894(NOS2);ENSBTAG00000020048(MAPK10);ENSBTAG00000014600(ADCY8);ENSBTAG00000019838(SHC1);ENSBTAG00000009232(PIK3CA);ENSBTAG00000003794(GNAO1);ENSBTAG00000014692(CREB3L4);ENSBTAG00000007876(MAPK8);ENSBTAG00000005550(SOS2);ENSBTAG00000016043(GNB3);ENSBTAG000…	K04456+K02649+K04632+K17448+K06236+K13241+K04440+K08048+K06279+K00922+K04534+K09048+K04440+K03099+K07825+K08049+K04345+K07827+K18952+K04440+K04430+K04347+K06237+K04543+K08043+K04534+K05858+K05858+K04450+K00922+K04441+K04630+K05870+K03099+K09047+K08041+K06236
Cellular Processes	Transport and catabolism	Endocytosis	65	261	0.00619755	0.0326086	ko04144	ENSBTAG00000017771(EPN2);ENSBTAG00000019853(SMURF2);ENSBTAG00000004643(WASL);ENSBTAG00000014103(SH3GL2);ENSBTAG00000009366(ARF5);ENSBTAG00000018004(SH3GL3);ENSBTAG00000002329(ASAP2);ENSBTAG00000009574(ARFGAP2);ENSBTAG00000000421(EEA1);ENSBTAG00000016972(RAB11FIP4);ENSBTAG00000004792(CHMP4C);ENSBTAG00000016882(VPS26A);ENSBTAG00000014319(DNM3);ENSBTAG00000021007(FOLR1);ENSBTAG00000001887(STAM2);ENS…	K12471+K04678+K23612+K11247+K07940+K11247+K12488+K12493+K12478+K12485+K12194+K18466+K01528+K13649+K04705+K12494+K01528+K12488+K00889+K19366+K04705+K10396+K00910+K07887+K04679+K12185+K01115+K12480+K12479+K00910+K12484+K12491+K12489+K12194+K12494+K06751+K22518+K12562+K05094+K12494+K18441+K10396+K18952+K07879+K12489+K18440+K12494+K12492+K12491+K17848+K10396+K12495+K12495+K12484+K09526+K05093+K07903+…
Human Diseases	Cancer: overview	Proteoglycans in cancer	56	220	0.00661085	0.0338156	ko05205	ENSBTAG00000013060(IQGAP1);ENSBTAG00000009903(PTCH1);ENSBTAG00000014463(CAMK2D);ENSBTAG00000003505(DCN);ENSBTAG00000017788(AKT3);ENSBTAG00000002979(PIK3R3);ENSBTAG00000019052(ANK3);ENSBTAG00000017839(TIAM1);ENSBTAG00000048631(-);ENSBTAG00000002392(-);ENSBTAG00000020087(CAMK2A);ENSBTAG00000005745(HPSE);ENSBTAG00000013103(COL1A1);ENSBTAG00000002048(PTPN11);ENSBTAG00000020921(PRKCB);ENSBTAG000000123…	K16848+K06225+K04515+K04660+K04456+K02649+K10380+K05731+K05731+K10380+K04515+K07964+K06236+K07293+K19662+K07532+K02375+K16857+K04515+K05425+K00922+K04365+K04692+K05762+K04688+K08109+K01116+K05697+K03099+K04362+K13376+K12329+K04345+K10380+K09069+K04409+K07827+K12461+K08107+K08550+K07829+K00312+K08007+K02329+K06270+K00922+K04441+K17388+K02432+K05085+K01357+K03099+K04515+K06269+K06236+K02329
Organismal Systems	Endocrine system	Parathyroid hormone synthesis, secretion and action	31	108	0.0066247	0.0338156	ko04928	ENSBTAG00000017243(GATA3);ENSBTAG00000006877(MMP16);ENSBTAG00000047223(GNAS);ENSBTAG00000020921(PRKCB);ENSBTAG00000009433(BGLAP);ENSBTAG00000014600(ADCY8);ENSBTAG00000012032(PDE4A);ENSBTAG00000010024(MMP24);ENSBTAG00000014692(CREB3L4);ENSBTAG00000021761(BRAF);ENSBTAG00000016414(VDR);ENSBTAG00000017490(PLD1);ENSBTAG00000009789(GNAQ);ENSBTAG00000016629(ADCY9);ENSBTAG00000015457(FGFR1);ENSBTAG000000…	K17895+K07996+K04632+K19662+K22609+K08048+K13293+K08002+K09048+K04365+K08539+K01115+K04634+K08049+K04362+K22608+K04345+K09260+K14683+K08526+K13293+K13293+K04612+K08043+K05858+K05858+K04450+K04630+K05870+K09047+K08041
Cellular Processes	Transport and catabolism	Autophagy - animal	41	153	0.00751242	0.0377831	ko04140	ENSBTAG00000017525(ATG12);ENSBTAG00000017788(AKT3);ENSBTAG00000002979(PIK3R3);ENSBTAG00000013700(BECN2);ENSBTAG00000017804(BNIP3);ENSBTAG00000020212(WDR41);ENSBTAG00000000013(PRKAA1);ENSBTAG00000009498(PTEN);ENSBTAG00000006535(IRS4);ENSBTAG00000002625(MAP3K7);ENSBTAG00000018438(RRAGD);ENSBTAG00000020048(MAPK10);ENSBTAG00000014351(EIF2AK4);ENSBTAG00000005504(TP53INP2);ENSBTAG00000016355(UVRAG);ENS…	K08336+K04456+K02649+K08334+K15464+K23610+K07198+K01110+K17446+K04427+K16186+K04440+K16196+K21247+K21249+K00922+K08512+K16186+K21245+K18082+K17589+K04440+K04688+K17888+K00914+K04345+K04382+K07827+K04440+K17906+K08341+K07829+K08269+K16185+K08342+K19330+K23609+K00922+K17889+K03237+K07359
Human Diseases	Cancer: specific types	Endometrial cancer	20	63	0.00832373	0.0406632	ko05213	ENSBTAG00000004028(POLK);ENSBTAG00000017788(AKT3);ENSBTAG00000002979(PIK3R3);ENSBTAG00000020999(DDB2);ENSBTAG00000045699(CTNNA3);ENSBTAG00000009498(PTEN);ENSBTAG00000006844(LEF1);ENSBTAG00000009232(PIK3CA);ENSBTAG00000021761(BRAF);ENSBTAG00000031669(CTNNA2);ENSBTAG00000005550(SOS2);ENSBTAG00000015991(CDH1);ENSBTAG00000015433(APC2);ENSBTAG00000009778(KRAS);ENSBTAG00000030162(AXIN2);ENSBTAG00000018…	K03511+K04456+K02649+K10140+K05691+K01110+K04492+K00922+K04365+K05691+K03099+K05689+K02085+K07827+K04385+K02085+K00922+K03099+K05691+K05691
Human Diseases	Cancer: overview	Choline metabolism in cancer	29	101	0.00841129	0.0406632	ko05231	ENSBTAG00000017788(AKT3);ENSBTAG00000002979(PIK3R3);ENSBTAG00000005091(DGKG);ENSBTAG00000020921(PRKCB);ENSBTAG00000034827(PDGFD);ENSBTAG00000020048(MAPK10);ENSBTAG00000019980(DGKI);ENSBTAG00000009917(PIP5K1B);ENSBTAG00000009232(PIK3CA);ENSBTAG00000004449(DGKE);ENSBTAG00000020344(SLC44A3);ENSBTAG00000016107(PCYT1B);ENSBTAG00000006784(PLA2G4B);ENSBTAG00000021924(PLA2G4E);ENSBTAG00000014619(WASF3);E…	K04456+K02649+K00901+K19662+K05450+K04440+K00901+K00889+K00922+K00901+K15282+K00968+K16342+K16342+K06083+K04440+K04688+K01116+K03099+K01115+K00901+K07205+K18695+K07827+K04440+K15377+K00922+K05753+K03099
Organismal Systems	Sensory system	Taste transduction	25	84	0.00856069	0.0406632	ko04742	ENSBTAG00000025200(ASIC2);ENSBTAG00000004337(PDE1B);ENSBTAG00000014828(CACNA1A);ENSBTAG00000014600(ADCY8);ENSBTAG00000026580(HTR1E);ENSBTAG00000013262(GABRA6);ENSBTAG00000030286(GABRA1);ENSBTAG00000016043(GNB3);ENSBTAG00000010791(HTR3A);ENSBTAG00000010742(PKD2L1);ENSBTAG00000003392(GABRA5);ENSBTAG00000016734(TAS1R1);ENSBTAG00000011953(PRKACB);ENSBTAG00000006691(GABRA3);ENSBTAG00000017239(GABBR1);…	K04828+K13755+K04344+K08048+K04153+K05175+K05175+K07825+K04819+K04990+K05175+K04624+K04345+K05175+K04615+K04603+K05175+K05175+K13755+K04607+K04834+K05216+K08474+K08474+K08474
Human Diseases	Cardiovascular disease	Arrhythmogenic right ventricular cardiomyopathy	25	84	0.00856069	0.0406632	ko05412	ENSBTAG00000013117(CACNA2D3);ENSBTAG00000027080(SLC8A3);ENSBTAG00000009080(ITGB6);ENSBTAG00000007506(CACNG7);ENSBTAG00000045699(CTNNA3);ENSBTAG00000003956(SGCA);ENSBTAG00000003709(ITGB8);ENSBTAG00000002297(CACNB4);ENSBTAG00000046838(-);ENSBTAG00000015106(DSP);ENSBTAG00000006844(LEF1);ENSBTAG00000002036(CACNB1);ENSBTAG00000031669(CTNNA2);ENSBTAG00000010865(CACNG2);ENSBTAG00000002651(PKP2);ENSBTAG0…	K04860+K05849+K06589+K04872+K05691+K12565+K06591+K04865+K10366+K10381+K04492+K04862+K05691+K04867+K12642+K04857+K12569+K04869+K04866+K12566+K04962+K07372+K05853+K05691+K05691
Organismal Systems	Circulatory system	Vascular smooth muscle contraction	38	142	0.0100325	0.0470015	ko04270	ENSBTAG00000020614(PRKCE);ENSBTAG00000001575(CALM2);ENSBTAG00000031217(MYL6B);ENSBTAG00000023472(PPP1R14A);ENSBTAG00000047223(GNAS);ENSBTAG00000020921(PRKCB);ENSBTAG00000012361(ARHGEF11);ENSBTAG00000018404(PRKG1);ENSBTAG00000013953(CALD1);ENSBTAG00000014600(ADCY8);ENSBTAG00000025822(CALML4);ENSBTAG00000013300(KCNMA1);ENSBTAG00000044144(GUCY1A2);ENSBTAG00000021761(BRAF);ENSBTAG00000006784(PLA2G4B)…	K18050+K02183+K12751+K12328+K04632+K19662+K07532+K07376+K12327+K08048+K02183+K04936+K12318+K04365+K16342+K16342+K02183+K04227+K09821+K04634+K08049+K01047+K04857+K12329+K04345+K04941+K02183+K04137+K12337+K08043+K06270+K05858+K05858+K17388+K12319+K08041+K08449+K06269
Cellular Processes	Cellular community - eukaryotes	Tight junction	49	193	0.0111101	0.0507603	ko04530	ENSBTAG00000000682(-);ENSBTAG00000018255(ACTN1);ENSBTAG00000020614(PRKCE);ENSBTAG00000013148(CLDN1);ENSBTAG00000031217(MYL6B);ENSBTAG00000047319(-);ENSBTAG00000017839(TIAM1);ENSBTAG00000048631(-);ENSBTAG00000039820(CLDN8);ENSBTAG00000000013(PRKAA1);ENSBTAG00000020048(MAPK10);ENSBTAG00000020598(PPP2R2C);ENSBTAG00000017604(RAB13);ENSBTAG00000007876(MAPK8);ENSBTAG00000004672(RDX);ENSBTAG00000017564(…	K08020+K05699+K18050+K06087+K12751+K07839+K05731+K05731+K06087+K07198+K04440+K04354+K06109+K04440+K05762+K06102+K16684+K06087+K06087+K06094+K06087+K12075+K12075+K06087+K09489+K04345+K04382+K06087+K10352+K10352+K18952+K04440+K10352+K06087+K10352+K06090+K07200+K08007+K18584+K06097+K05702+K06092+K10591+K07374+K17388+K06786+K07374+K07374+K08018
Organismal Systems	Endocrine system	Cortisol synthesis and secretion	22	73	0.0112759	0.0507603	ko04927	ENSBTAG00000015909(PDE8A);ENSBTAG00000009835(CACNA1G);ENSBTAG00000047223(GNAS);ENSBTAG00000009017(NR5A1);ENSBTAG00000014600(ADCY8);ENSBTAG00000015532(NR0B1);ENSBTAG00000014692(CREB3L4);ENSBTAG00000020073(NCEH1);ENSBTAG00000012393(AGT);ENSBTAG00000009789(GNAQ);ENSBTAG00000016629(ADCY9);ENSBTAG00000047491(CACNA1S);ENSBTAG00000011953(PRKACB);ENSBTAG00000007897(POMC);ENSBTAG00000018705(ADCY3);ENSBTAG…	K18437+K04854+K04632+K08560+K08048+K08562+K09048+K14349+K09821+K04634+K08049+K04857+K04345+K05228+K08043+K05858+K05858+K04450+K04856+K05870+K09047+K08041
Cellular Processes	Cellular community - eukaryotes	Signaling pathways regulating pluripotency of stem cells	38	143	0.0112801	0.0507603	ko04550	ENSBTAG00000017745(IL6ST);ENSBTAG00000017788(AKT3);ENSBTAG00000002979(PIK3R3);ENSBTAG00000001241(ISL1);ENSBTAG00000003107(LHX5);ENSBTAG00000052562(ID4);ENSBTAG00000012938(JARID2);ENSBTAG00000012047(JAK2);ENSBTAG00000015584(BMI1);ENSBTAG00000052989(FZD8);ENSBTAG00000009232(PIK3CA);ENSBTAG00000000231(BMPR1A);ENSBTAG00000021523(STAT3);ENSBTAG00000017061(SMARCAD1);ENSBTAG00000004561(PAX6);ENSBTAG0000…	K05060+K04456+K02649+K09370+K18493+K17695+K11478+K04447+K11459+K02375+K00922+K04673+K04692+K14439+K08031+K04362+K02085+K15613+K18499+K11305+K05094+K07827+K11138+K16790+K00312+K22689+K04385+K05093+K02329+K02085+K08026+K09301+K00922+K04441+K09222+K02432+K01357+K02329
Organismal Systems	Digestive system	Salivary secretion	30	108	0.0121715	0.0540604	ko04970	ENSBTAG00000009637(SLC12A2);ENSBTAG00000001575(CALM2);ENSBTAG00000010551(ATP1A2);ENSBTAG00000009552(ATP2B1);ENSBTAG00000002144(ADRB2);ENSBTAG00000002688(ATP1B1);ENSBTAG00000047223(GNAS);ENSBTAG00000020921(PRKCB);ENSBTAG00000018404(PRKG1);ENSBTAG00000014600(ADCY8);ENSBTAG00000025822(CALML4);ENSBTAG00000013300(KCNMA1);ENSBTAG00000044144(GUCY1A2);ENSBTAG00000025644(CALM1);ENSBTAG00000009789(GNAQ);EN…	K10951+K02183+K01539+K05850+K04142+K01540+K04632+K19662+K07376+K08048+K02183+K04936+K12318+K02183+K04634+K08049+K01539+K01538+K04945+K01540+K04345+K02183+K04137+K05850+K05850+K08043+K05858+K05858+K12319+K08041
Organismal Systems	Aging	Longevity regulating pathway	26	91	0.012983	0.0569255	ko04211	ENSBTAG00000017788(AKT3);ENSBTAG00000002979(PIK3R3);ENSBTAG00000014023(SIRT1);ENSBTAG00000000013(PRKAA1);ENSBTAG00000006535(IRS4);ENSBTAG00000014600(ADCY8);ENSBTAG00000009232(PIK3CA);ENSBTAG00000014692(CREB3L4);ENSBTAG00000000878(RB1CC1);ENSBTAG00000009522(EIF4E);ENSBTAG00000016851(RPS6KB1);ENSBTAG00000016629(ADCY9);ENSBTAG00000027654(EIF4EBP1);ENSBTAG00000011953(PRKACB);ENSBTAG00000009778(KRAS);…	K04456+K02649+K11411+K07198+K17446+K08048+K00922+K09048+K17589+K03259+K04688+K08049+K07205+K04345+K07827+K07202+K07200+K05869+K08043+K08733+K04450+K00922+K05870+K09047+K08041+K07359
Human Diseases	Cancer: specific types	Gastric cancer	41	158	0.0132044	0.0570334	ko05226	ENSBTAG00000004906(CCNE2);ENSBTAG00000021964(CDH17);ENSBTAG00000006640(RB1);ENSBTAG00000004028(POLK);ENSBTAG00000017788(AKT3);ENSBTAG00000002979(PIK3R3);ENSBTAG00000020999(DDB2);ENSBTAG00000017348(FGF5);ENSBTAG00000045699(CTNNA3);ENSBTAG00000011375(SHC3);ENSBTAG00000052989(FZD8);ENSBTAG00000006844(LEF1);ENSBTAG00000019838(SHC1);ENSBTAG00000009232(PIK3CA);ENSBTAG00000021761(BRAF);ENSBTAG0000003166…	K06626+K06811+K06618+K03511+K04456+K02649+K10140+K04358+K05691+K17448+K02375+K04492+K06279+K00922+K04365+K05691+K04688+K04358+K03099+K05689+K05658+K02085+K13376+K07827+K06626+K08957+K04358+K08526+K00312+K04385+K05093+K02329+K06624+K02085+K00922+K02432+K01357+K03099+K02329+K05691+K05691
Organismal Systems	Endocrine system	Insulin signaling pathway	39	149	0.0133411	0.0570334	ko04910	ENSBTAG00000001575(CALM2);ENSBTAG00000046142(PRKAR1B);ENSBTAG00000017788(AKT3);ENSBTAG00000002979(PIK3R3);ENSBTAG00000009181(INPP5A);ENSBTAG00000011375(SHC3);ENSBTAG00000000013(PRKAA1);ENSBTAG00000004806(PHKB);ENSBTAG00000006535(IRS4);ENSBTAG00000020048(MAPK10);ENSBTAG00000014831(PPP1R3C);ENSBTAG00000025822(CALML4);ENSBTAG00000019838(SHC1);ENSBTAG00000002880(SORBS1);ENSBTAG00000009232(PIK3CA);ENS…	K02183+K04739+K04456+K02649+K01106+K17448+K07198+K07190+K17446+K04440+K07189+K02183+K06279+K06086+K00922+K00871+K04365+K02183+K04440+K03259+K04688+K03099+K07188+K01106+K07205+K04345+K07827+K02183+K07202+K18952+K04440+K13296+K07200+K00844+K00922+K04697+K03099+K12407+K06269
Cellular Processes	Cellular community - eukaryotes	Adherens junction	23	79	0.0149365	0.0630654	ko04520	ENSBTAG00000018255(ACTN1);ENSBTAG00000013060(IQGAP1);ENSBTAG00000004643(WASL);ENSBTAG00000045699(CTNNA3);ENSBTAG00000002625(MAP3K7);ENSBTAG00000006844(LEF1);ENSBTAG00000002880(SORBS1);ENSBTAG00000013227(SNAI2);ENSBTAG00000031669(CTNNA2);ENSBTAG00000014619(WASF3);ENSBTAG00000020294(PTPN6);ENSBTAG00000015991(CDH1);ENSBTAG00000015457(FGFR1);ENSBTAG00000015296(PTPRB);ENSBTAG00000013769(NECTIN3);ENSBT…	K05699+K16848+K23612+K05691+K04427+K04492+K06086+K05706+K05691+K06083+K05697+K05689+K04362+K05694+K06592+K05705+K08889+K06593+K05702+K05703+K05753+K05691+K05691
Metabolism	Energy metabolism	Nitrogen metabolism	8	19	0.0151334	0.0631174	ko00910	ENSBTAG00000017733(CA2);ENSBTAG00000015214(CA3);ENSBTAG00000001000(CA13);ENSBTAG00000007540(GLUD1);ENSBTAG00000017969(CA4);ENSBTAG00000017529(CA8);ENSBTAG00000020418(CA5B);ENSBTAG00000016662(CPS1)	K18245+K01672+K01672+K00261+K18246+K01672+K01672+K01948
Organismal Systems	Immune system	C-type lectin receptor signaling pathway	29	106	0.0167041	0.0688289	ko04625	ENSBTAG00000001575(CALM2);ENSBTAG00000017788(AKT3);ENSBTAG00000002979(PIK3R3);ENSBTAG00000002048(PTPN11);ENSBTAG00000006601(KSR1);ENSBTAG00000012361(ARHGEF11);ENSBTAG00000027916(MALT1);ENSBTAG00000020048(MAPK10);ENSBTAG00000019525(PPP3CB);ENSBTAG00000006291(CYLD);ENSBTAG00000025822(CALML4);ENSBTAG00000004741(IL12B);ENSBTAG00000009232(PIK3CA);ENSBTAG00000016005(PPP3CA);ENSBTAG00000025644(CALM1);EN…	K02183+K04456+K02649+K07293+K14958+K07532+K07369+K04440+K04348+K08601+K02183+K05425+K00922+K04348+K02183+K04440+K05492+K04467+K17334+K04693+K06268+K04409+K07827+K02183+K04440+K07829+K04348+K00922+K04441
Environmental Information Processing	Signal transduction	FoxO signaling pathway	36	138	0.0178247	0.0725718	ko04068	ENSBTAG00000017525(ATG12);ENSBTAG00000017788(AKT3);ENSBTAG00000002979(PIK3R3);ENSBTAG00000017804(BNIP3);ENSBTAG00000014023(SIRT1);ENSBTAG00000025853(HOMER1);ENSBTAG00000000013(PRKAA1);ENSBTAG00000009498(PTEN);ENSBTAG00000006535(IRS4);ENSBTAG00000013562(SKP2);ENSBTAG00000005990(S1PR1);ENSBTAG00000020048(MAPK10);ENSBTAG00000024115(FOXO6);ENSBTAG00000009232(PIK3CA);ENSBTAG00000021761(BRAF);ENSBTAG00…	K08336+K04456+K02649+K15464+K11411+K15010+K07198+K01110+K17446+K03875+K04288+K04440+K17847+K00922+K04365+K04728+K04692+K04440+K03099+K13303+K04467+K13304+K13376+K07827+K04603+K04440+K08341+K11434+K15010+K17848+K07200+K06624+K00922+K04441+K08863+K03099
Metabolism	Metabolism of other amino acids	Taurine and hypotaurine metabolism	6	13	0.0212861	0.0856453	ko00430	ENSBTAG00000045717(ADO);ENSBTAG00000007131(GADL1);ENSBTAG00000008056(GAD2);ENSBTAG00000013301(GGT7);ENSBTAG00000007436(GGT6);ENSBTAG00000007258(GAD1)	K10712+K18966+K01580+K00681+K00681+K01580
Cellular Processes	Cell motility	Regulation of actin cytoskeleton	54	224	0.0221048	0.0879052	ko04810	ENSBTAG00000018255(ACTN1);ENSBTAG00000013060(IQGAP1);ENSBTAG00000004643(WASL);ENSBTAG00000005122(KNG1);ENSBTAG00000002979(PIK3R3);ENSBTAG00000000897(IQGAP2);ENSBTAG00000009080(ITGB6);ENSBTAG00000017839(TIAM1);ENSBTAG00000048631(-);ENSBTAG00000017348(FGF5);ENSBTAG00000003709(ITGB8);ENSBTAG00000012361(ARHGEF11);ENSBTAG00000018033(PIP4K2A);ENSBTAG00000034827(PDGFD);ENSBTAG00000008916(CYFIP2);ENSBTAG…	K05699+K16848+K23612+K03898+K02649+K05767+K06589+K05731+K05731+K04358+K06591+K07532+K00920+K05450+K05749+K00920+K04130+K00889+K00922+K04365+K05734+K05762+K04289+K04358+K05765+K03099+K08390+K05769+K04362+K02085+K12329+K04409+K05094+K07827+K05746+K07829+K04358+K04291+K08007+K04347+K05759+K05093+K13710+K05759+K02085+K06270+K05736+K00922+K17388+K05751+K00921+K05753+K03099+K06269
Human Diseases	Endocrine and metabolic disease	Cushing syndrome	42	168	0.0227906	0.0895906	ko04934	ENSBTAG00000014463(CAMK2D);ENSBTAG00000004906(CCNE2);ENSBTAG00000015909(PDE8A);ENSBTAG00000006640(RB1);ENSBTAG00000009835(CACNA1G);ENSBTAG00000047223(GNAS);ENSBTAG00000020087(CAMK2A);ENSBTAG00000009017(NR5A1);ENSBTAG00000014600(ADCY8);ENSBTAG00000052989(FZD8);ENSBTAG00000006844(LEF1);ENSBTAG00000012667(CAMK2G);ENSBTAG00000014692(CREB3L4);ENSBTAG00000021761(BRAF);ENSBTAG00000020073(NCEH1);ENSBTAG0…	K04515+K06626+K18437+K06618+K04854+K04632+K04515+K08560+K08048+K02375+K04492+K04515+K09048+K04365+K14349+K09821+K04634+K08049+K04857+K02085+K04345+K06626+K00312+K04385+K05228+K08043+K02329+K06624+K02085+K05858+K05858+K11839+K04450+K04856+K04630+K02432+K05870+K01357+K09047+K08041+K04515+K02329
Genetic Information Processing	Folding, sorting and degradation	Protein export	9	24	0.0231998	0.0895935	ko03060	ENSBTAG00000011239(SEC11A);ENSBTAG00000019508(SEC61A2);ENSBTAG00000014105(SRPRA);ENSBTAG00000011954(SEC11C);ENSBTAG00000000475(IMMP1L);ENSBTAG00000039442(SEC62);ENSBTAG00000002457(SEC61B);ENSBTAG00000033322(SRP9);ENSBTAG00000004937(SEC61A1)	K13280+K10956+K13431+K13280+K09647+K12275+K09481+K03109+K10956
Human Diseases	Cancer: overview	Central carbon metabolism in cancer	20	69	0.0233153	0.0895935	ko05230	ENSBTAG00000009284(GLS2);ENSBTAG00000000570(RET);ENSBTAG00000017788(AKT3);ENSBTAG00000002979(PIK3R3);ENSBTAG00000009498(PTEN);ENSBTAG00000009617(SLC2A1);ENSBTAG00000009232(PIK3CA);ENSBTAG00000018572(FLT3);ENSBTAG00000015457(FGFR1);ENSBTAG00000007164(FGFR3);ENSBTAG00000009778(KRAS);ENSBTAG00000047543(NTRK3);ENSBTAG00000014064(FGFR2);ENSBTAG00000013108(HK2);ENSBTAG00000002699(KIT);ENSBTAG0000000786…	K01425+K05126+K04456+K02649+K01110+K07299+K00922+K05092+K04362+K05094+K07827+K05101+K05093+K00844+K05091+K01425+K01425+K00922+K12077+K12407
Organismal Systems	Endocrine system	Adipocytokine signaling pathway	21	74	0.0257604	0.0978896	ko04920	ENSBTAG00000017788(AKT3);ENSBTAG00000002048(PTPN11);ENSBTAG00000000013(PRKAA1);ENSBTAG00000012047(JAK2);ENSBTAG00000006535(IRS4);ENSBTAG00000009617(SLC2A1);ENSBTAG00000020048(MAPK10);ENSBTAG00000021523(STAT3);ENSBTAG00000007876(MAPK8);ENSBTAG00000007591(CHUK);ENSBTAG00000017024(PPARGC1A);ENSBTAG00000004709(MAPK9);ENSBTAG00000016801(RXRG);ENSBTAG00000012205(CPT1C);ENSBTAG00000002917(PRKAG2);ENSBTA…	K04456+K07293+K07198+K04447+K17446+K07299+K04440+K04692+K04440+K04467+K07202+K04440+K08526+K19524+K07200+K05228+K01897+K06259+K19523+K01897+K07359
Human Diseases	Cancer: overview	Pathways in cancer	125	575	0.0273697	0.102862	ko05200	ENSBTAG00000009903(PTCH1);ENSBTAG00000017549(KITLG);ENSBTAG00000014463(CAMK2D);ENSBTAG00000001575(CALM2);ENSBTAG00000004906(CCNE2);ENSBTAG00000002742(MSH2);ENSBTAG00000000570(RET);ENSBTAG00000017745(IL6ST);ENSBTAG00000006640(RB1);ENSBTAG00000004028(POLK);ENSBTAG00000005122(KNG1);ENSBTAG00000017788(AKT3);ENSBTAG00000002979(PIK3R3);ENSBTAG00000017339(RUNX1T1);ENSBTAG00000020999(DDB2);ENSBTAG0000001…	K06225+K05461+K04515+K02183+K06626+K08735+K05126+K05060+K06618+K03511+K03898+K04456+K02649+K10053+K10140+K04358+K15589+K04632+K05691+K04515+K03870+K06765+K02084+K05066+K19662+K16859+K07532+K13241+K04447+K01110+K07299+K03875+K04440+K08048+K02375+K16060+K04350+K02183+K04492+K04515+K05425+K04725+K06627+K00922+K04365+K05092+K02183+K05691+K00510+K08736+K04692+K04440+K04688+K04289+K04358+K01116+K09821+…
Environmental Information Processing	Signal transduction	Ras signaling pathway	71	309	0.0283787	0.105495	ko04014	ENSBTAG00000017549(KITLG);ENSBTAG00000001575(CALM2);ENSBTAG00000017788(AKT3);ENSBTAG00000002979(PIK3R3);ENSBTAG00000019940(RASGRF1);ENSBTAG00000017839(TIAM1);ENSBTAG00000048631(-);ENSBTAG00000017348(FGF5);ENSBTAG00000011375(SHC3);ENSBTAG00000011829(NF1);ENSBTAG00000002048(PTPN11);ENSBTAG00000006601(KSR1);ENSBTAG00000020921(PRKCB);ENSBTAG00000013688(PGF);ENSBTAG00000034827(PDGFD);ENSBTAG0000002004…	K05461+K02183+K04456+K02649+K04349+K05731+K05731+K04358+K17448+K08052+K07293+K14958+K19662+K16859+K05450+K04440+K04350+K02183+K05462+K06279+K00922+K16342+K05096+K05734+K16342+K05092+K02183+K07887+K04440+K12326+K04358+K01116+K03099+K01115+K07825+K08019+K04352+K04467+K01047+K17630+K04362+K05209+K04356+K05208+K05208+K04345+K04409+K05094+K07827+K02183+K05097+K04440+K12457+K19613+K07829+K04358+K04347+…
Organismal Systems	Immune system	Platelet activation	33	129	0.0295582	0.108698	ko04611	ENSBTAG00000017788(AKT3);ENSBTAG00000002979(PIK3R3);ENSBTAG00000047223(GNAS);ENSBTAG00000013103(COL1A1);ENSBTAG00000012361(ARHGEF11);ENSBTAG00000018404(PRKG1);ENSBTAG00000014600(ADCY8);ENSBTAG00000021872(RASGRP1);ENSBTAG00000009232(PIK3CA);ENSBTAG00000023997(VAMP8);ENSBTAG00000044144(GUCY1A2);ENSBTAG00000006784(PLA2G4B);ENSBTAG00000021924(PLA2G4E);ENSBTAG00000009789(GNAQ);ENSBTAG00000016629(ADCY9…	K04456+K02649+K04632+K06236+K07532+K07376+K08048+K04350+K00922+K08512+K12318+K16342+K16342+K04634+K08049+K06271+K04345+K18952+K04264+K04298+K08043+K06270+K05858+K05858+K00922+K04441+K17388+K04630+K05703+K12319+K08041+K06269+K06236
Human Diseases	Infectious disease: parasitic	African trypanosomiasis	18	62	0.0299232	0.10887	ko05143	ENSBTAG00000005122(KNG1);ENSBTAG00000020921(PRKCB);ENSBTAG00000010303(ICAM1);ENSBTAG00000004741(IL12B);ENSBTAG00000009789(GNAQ);ENSBTAG00000055240(-);ENSBTAG00000048135(-);ENSBTAG00000050723(-);ENSBTAG00000001219(-);ENSBTAG00000048049(-);ENSBTAG00000048048(-);ENSBTAG00000051010(-);ENSBTAG00000048268(-);ENSBTAG00000054133(-);ENSBTAG00000050088(-);ENSBTAG00000008338(PLCB1);ENSBTAG00000013116(PLCB4)…	K03898+K19662+K06490+K05425+K04634+K06856+K06856+K06856+K06856+K06856+K06856+K06856+K06856+K06856+K06856+K05858+K05858+K06241
Organismal Systems	Endocrine system	Prolactin signaling pathway	23	84	0.0304062	0.109462	ko04917	ENSBTAG00000008987(SOCS5);ENSBTAG00000016573(LHCGR);ENSBTAG00000017788(AKT3);ENSBTAG00000002979(PIK3R3);ENSBTAG00000015274(PRL);ENSBTAG00000011375(SHC3);ENSBTAG00000012047(JAK2);ENSBTAG00000020048(MAPK10);ENSBTAG00000016138(CGA);ENSBTAG00000019838(SHC1);ENSBTAG00000009232(PIK3CA);ENSBTAG00000021523(STAT3);ENSBTAG00000007876(MAPK8);ENSBTAG00000005550(SOS2);ENSBTAG00000009778(KRAS);ENSBTAG000000047…	K04698+K04248+K04456+K02649+K05439+K17448+K04447+K04440+K08522+K06279+K00922+K04692+K04440+K03099+K07827+K04440+K08521+K08550+K00922+K04441+K04697+K03099+K12407
Metabolism	Glycan biosynthesis and metabolism	Glycosaminoglycan biosynthesis - keratan sulfate	6	14	0.0315083	0.112249	ko00533	ENSBTAG00000003721(CHST1);ENSBTAG00000054680(ST3GAL2);ENSBTAG00000040000(CHST6);ENSBTAG00000015249(B4GALT1);ENSBTAG00000011584(CHST2);ENSBTAG00000019819(FUT8)	K01022+K03368+K09671+K07966+K04745+K00717
Human Diseases	Cancer: specific types	Colorectal cancer	24	89	0.0325966	0.114683	ko05210	ENSBTAG00000002742(MSH2);ENSBTAG00000004028(POLK);ENSBTAG00000017788(AKT3);ENSBTAG00000002979(PIK3R3);ENSBTAG00000020999(DDB2);ENSBTAG00000048378(DCC);ENSBTAG00000020048(MAPK10);ENSBTAG00000006844(LEF1);ENSBTAG00000009232(PIK3CA);ENSBTAG00000021761(BRAF);ENSBTAG00000007684(MSH3);ENSBTAG00000007876(MAPK8);ENSBTAG00000016851(RPS6KB1);ENSBTAG00000005550(SOS2);ENSBTAG00000015433(APC2);ENSBTAG00000005…	K08735+K03511+K04456+K02649+K10140+K06765+K04440+K04492+K00922+K04365+K08736+K04440+K04688+K03099+K02085+K13376+K07827+K04440+K04385+K08733+K02085+K00922+K03099+K08738
Environmental Information Processing	Signal transduction	Wnt signaling pathway	42	172	0.0328623	0.114683	ko04310	ENSBTAG00000014463(CAMK2D);ENSBTAG00000011757(PSEN1);ENSBTAG00000021381(DAAM2);ENSBTAG00000020087(CAMK2A);ENSBTAG00000020921(PRKCB);ENSBTAG00000002625(MAP3K7);ENSBTAG00000020048(MAPK10);ENSBTAG00000019525(PPP3CB);ENSBTAG00000052989(FZD8);ENSBTAG00000012295(NKD1);ENSBTAG00000006844(LEF1);ENSBTAG00000012667(CAMK2G);ENSBTAG00000016005(PPP3CA);ENSBTAG00000007876(MAPK8);ENSBTAG00000049263(-);ENSBTAG00…	K04515+K04505+K04512+K04515+K19662+K04427+K04440+K04348+K02375+K03213+K04492+K04515+K04348+K04440+K23491+K23491+K03213+K17334+K04511+K02085+K04345+K08399+K06268+K03094+K04440+K01691+K08957+K00181+K04348+K00312+K04385+K04507+K03362+K02329+K02085+K05858+K05858+K17388+K02432+K01357+K04515+K02329
Cellular Processes	Cell growth and death	Cellular senescence	43	179	0.039897	0.137826	ko04218	ENSBTAG00000001575(CALM2);ENSBTAG00000004906(CCNE2);ENSBTAG00000006640(RB1);ENSBTAG00000017788(AKT3);ENSBTAG00000002979(PIK3R3);ENSBTAG00000013225(NBN);ENSBTAG00000014023(SIRT1);ENSBTAG00000010546(LIN54);ENSBTAG00000009378(E2F5);ENSBTAG00000055110(-);ENSBTAG00000009498(PTEN);ENSBTAG00000046037(SLC25A5);ENSBTAG00000019525(PPP3CB);ENSBTAG00000025822(CALML4);ENSBTAG00000007284(CCNA1);ENSBTAG00000013…	K02183+K06626+K06618+K04456+K02649+K10867+K11411+K21776+K04682+K04682+K01110+K05863+K04348+K02183+K06627+K05863+K00922+K08826+K04348+K02183+K04728+K07205+K17334+K03982+K06751+K13376+K06268+K05862+K07827+K06626+K04433+K02183+K21773+K07829+K04348+K10866+K03362+K06640+K04982+K00922+K04441+K21124+K06269
Environmental Information Processing	Signal transduction	Sphingolipid signaling pathway	31	123	0.0411467	0.140722	ko04071	ENSBTAG00000020614(PRKCE);ENSBTAG00000020192(PPP2R5C);ENSBTAG00000005122(KNG1);ENSBTAG00000017788(AKT3);ENSBTAG00000002979(PIK3R3);ENSBTAG00000020921(PRKCB);ENSBTAG00000009498(PTEN);ENSBTAG00000005990(S1PR1);ENSBTAG00000020048(MAPK10);ENSBTAG00000016805(SGMS2);ENSBTAG00000003544(S1PR5);ENSBTAG00000020598(PPP2R2C);ENSBTAG00000009232(PIK3CA);ENSBTAG00000011461(ADORA1);ENSBTAG00000007876(MAPK8);ENSB…	K18050+K11584+K03898+K04456+K02649+K19662+K01110+K04288+K04440+K04714+K04295+K04354+K00922+K04265+K04440+K01115+K04634+K04382+K07827+K18952+K04440+K04710+K05858+K05858+K00922+K04441+K17388+K04630+K23727+K11584+K05703
Metabolism	Glycan biosynthesis and metabolism	Various types of N-glycan biosynthesis	13	43	0.0441276	0.149422	ko00513	ENSBTAG00000007203(STT3A);ENSBTAG00000005652(ALG3);ENSBTAG00000004586(-);ENSBTAG00000015251(-);ENSBTAG00000014648(RPN2);ENSBTAG00000006085(DDOST);ENSBTAG00000014082(CHST9);ENSBTAG00000053827(-);ENSBTAG00000008553(B4GALNT3);ENSBTAG00000005191(RPN1);ENSBTAG00000015249(B4GALT1);ENSBTAG00000010388(MGAT4A);ENSBTAG00000019819(FUT8)	K07151+K03845+K07432+K07432+K12667+K12670+K09673+K23741+K09656+K12666+K07966+K00738+K00717
Human Diseases	Immune disease	Primary immunodeficiency	18	65	0.0464461	0.155731	ko05340	ENSBTAG00000032122(CD19);ENSBTAG00000010220(DCLRE1C);ENSBTAG00000003255(CD4);ENSBTAG00000050373(-);ENSBTAG00000055240(-);ENSBTAG00000048135(-);ENSBTAG00000017305(-);ENSBTAG00000050723(-);ENSBTAG00000001219(-);ENSBTAG00000048049(-);ENSBTAG00000048048(-);ENSBTAG00000051010(-);ENSBTAG00000048268(-);ENSBTAG00000054133(-);ENSBTAG00000050088(-);ENSBTAG00000050485(-);ENSBTAG00000003038(TAP2);ENSBTAG0000…	K06465+K10887+K06454+K06554+K06856+K06856+K06554+K06856+K06856+K06856+K06856+K06856+K06856+K06856+K06856+K06554+K05654+K06713
Organismal Systems	Digestive system	Bile secretion	22	83	0.0470896	0.156356	ko04976	ENSBTAG00000011076(KCNN2);ENSBTAG00000001881(SLC10A1);ENSBTAG00000010551(ATP1A2);ENSBTAG00000002688(ATP1B1);ENSBTAG00000047223(GNAS);ENSBTAG00000017733(CA2);ENSBTAG00000009617(SLC2A1);ENSBTAG00000014600(ADCY8);ENSBTAG00000020073(NCEH1);ENSBTAG00000016629(ADCY9);ENSBTAG00000018635(ATP1A3);ENSBTAG00000009828(FXYD2);ENSBTAG00000015666(-);ENSBTAG00000051072(AQP4);ENSBTAG00000013680(ATP1B2);ENSBTAG000…	K04943+K14341+K01539+K01540+K04632+K18245+K07299+K08048+K14349+K08049+K01539+K01538+K05658+K09866+K01540+K04345+K11822+K05673+K01253+K08043+K13575+K08041
Human Diseases	Drug resistance: antineoplastic	EGFR tyrosine kinase inhibitor resistance	23	88	0.0497323	0.163543	ko01521	ENSBTAG00000017788(AKT3);ENSBTAG00000002979(PIK3R3);ENSBTAG00000011375(SHC3);ENSBTAG00000011829(NF1);ENSBTAG00000020921(PRKCB);ENSBTAG00000012047(JAK2);ENSBTAG00000009498(PTEN);ENSBTAG00000034827(PDGFD);ENSBTAG00000019838(SHC1);ENSBTAG00000009232(PIK3CA);ENSBTAG00000021761(BRAF);ENSBTAG00000021523(STAT3);ENSBTAG00000009522(EIF4E);ENSBTAG00000016851(RPS6KB1);ENSBTAG00000017584(PLCG1);ENSBTAG000000…	K04456+K02649+K17448+K08052+K19662+K04447+K01110+K05450+K06279+K00922+K04365+K04692+K03259+K04688+K01116+K03099+K07205+K05094+K07827+K05456+K05093+K00922+K03099

## Sheet: TableS6
TableS6. KEGG pathways of DE lncRNA target genes in the mammary gland of dairy cows under HS
KEGG_A_class	KEGG_B_class	Pathway	merge (980)	All (9586)	Pvalue	Qvalue	Pathway ID	Genes	K_IDs
Human Diseases	Infectious disease: viral	Herpes simplex virus 1 infection	106	494	2.83832e-14	9.3097e-12	ko05168	ENSBTAG00000050920(-);ENSBTAG00000006954(ZNF432);ENSBTAG00000003541(ZNF614);ENSBTAG00000002398(ZNF567);ENSBTAG00000011596(SRSF5);ENSBTAG00000033523(-);ENSBTAG00000008084(ZNF382);ENSBTAG00000017651(-);ENSBTAG00000054635(-);ENSBTAG00000051862(ZNF37A);ENSBTAG00000033563(ZNF529);ENSBTAG00000038178(ZNF25);ENSBTAG00000031686(ZNF566);ENSBTAG00000015899(-);ENSBTAG00000013592(ZNF248);ENSBTAG00000023464(-)…	K09228+K09228+K09228+K09228+K12893+K09228+K09228+K09228+K09228+K09228+K09228+K09228+K09228+K09228+K09228+K09228+K09228+K09228+K09228+K09228+K09228+K09228+K09228+K09228+K09228+K09228+K15413+K09228+K09228+K09228+K09228+K09228+K09228+K09228+K09228+K09228+K09228+K09228+K09228+K09228+K02649+K09228+K07293+K02084+K04447+K09228+K09228+K04427+K04390+K09228+K09228+K12893+K09228+K09228+K09228+K09228+K09228+…
Organismal Systems	Aging	Longevity regulating pathway - worm	26	56	4.22826e-12	6.93434e-10	ko04212	ENSBTAG00000055074(-);ENSBTAG00000051999(-);ENSBTAG00000054546(-);ENSBTAG00000052813(-);ENSBTAG00000049834(-);ENSBTAG00000052991(-);ENSBTAG00000049728(-);ENSBTAG00000054392(-);ENSBTAG00000051842(-);ENSBTAG00000051086(-);ENSBTAG00000053638(-);ENSBTAG00000050847(-);ENSBTAG00000053316(-);ENSBTAG00000053585(-);ENSBTAG00000050912(-);ENSBTAG00000050499(-);ENSBTAG00000052900(-);ENSBTAG00000051121(-);ENS…	K10798+K10798+K10798+K10798+K10798+K10798+K10798+K10798+K10798+K10798+K10798+K10798+K10798+K10798+K10798+K10798+K10798+K10798+K10798+K10798+K10798+K10798+K10798+K10798+K10798+K10798
Genetic Information Processing	Replication and repair	Base excision repair	27	76	2.65516e-09	2.90298e-07	ko03410	ENSBTAG00000055074(-);ENSBTAG00000051999(-);ENSBTAG00000054546(-);ENSBTAG00000052813(-);ENSBTAG00000049834(-);ENSBTAG00000052991(-);ENSBTAG00000049728(-);ENSBTAG00000054392(-);ENSBTAG00000051842(-);ENSBTAG00000051086(-);ENSBTAG00000053638(-);ENSBTAG00000050847(-);ENSBTAG00000053316(-);ENSBTAG00000053585(-);ENSBTAG00000050912(-);ENSBTAG00000050499(-);ENSBTAG00000009374(PARP2);ENSBTAG00000052900(-)…	K10798+K10798+K10798+K10798+K10798+K10798+K10798+K10798+K10798+K10798+K10798+K10798+K10798+K10798+K10798+K10798+K10798+K10798+K10798+K10798+K10798+K10798+K10798+K10798+K10798+K10798+K10798
Cellular Processes	Cell growth and death	Apoptosis	41	189	2.17024e-06	0.00017796	ko04210	ENSBTAG00000055074(-);ENSBTAG00000051999(-);ENSBTAG00000054546(-);ENSBTAG00000002979(PIK3R3);ENSBTAG00000008232(DAB2IP);ENSBTAG00000021661(APAF1);ENSBTAG00000010785(FAS);ENSBTAG00000052813(-);ENSBTAG00000049834(-);ENSBTAG00000052991(-);ENSBTAG00000049728(-);ENSBTAG00000040350(XIAP);ENSBTAG00000054392(-);ENSBTAG00000051842(-);ENSBTAG00000009232(PIK3CA);ENSBTAG00000037775(-);ENSBTAG00000003111(ATM)…	K10798+K10798+K10798+K02649+K19901+K02084+K04390+K10798+K10798+K10798+K10798+K04725+K10798+K10798+K00922+K07374+K04728+K10798+K04440+K10798+K04467+K10798+K10798+K10798+K10798+K07827+K04440+K10798+K10798+K10798+K10798+K10798+K10798+K10798+K00922+K10798+K10798+K07374+K10798+K10798+K10798
Organismal Systems	Nervous system	Glutamatergic synapse	28	120	2.16118e-05	0.00141773	ko04724	ENSBTAG00000009284(GLS2);ENSBTAG00000013502(SLC1A6);ENSBTAG00000013016(GNAI3);ENSBTAG00000033153(GRIK2);ENSBTAG00000014828(CACNA1A);ENSBTAG00000006159(KCNJ3);ENSBTAG00000006176(GRIA4);ENSBTAG00000018245(SLC1A3);ENSBTAG00000016005(PPP3CA);ENSBTAG00000006784(PLA2G4B);ENSBTAG00000021924(PLA2G4E);ENSBTAG00000011105(SLC38A2);ENSBTAG00000000859(SLC38A1);ENSBTAG00000017490(PLD1);ENSBTAG00000009789(GNAQ)…	K01425+K05617+K04630+K05202+K04344+K04997+K05200+K05614+K04348+K16342+K16342+K14207+K14990+K01115+K04634+K08049+K05211+K05208+K04603+K15008+K15010+K04543+K08043+K04534+K04607+K01425+K01425+K05198
Organismal Systems	Nervous system	GABAergic synapse	22	95	0.000180517	0.00986825	ko04727	ENSBTAG00000009284(GLS2);ENSBTAG00000013016(GNAI3);ENSBTAG00000014828(CACNA1A);ENSBTAG00000011672(GABRR1);ENSBTAG00000008056(GAD2);ENSBTAG00000018585(GABRB2);ENSBTAG00000013262(GABRA6);ENSBTAG00000030286(GABRA1);ENSBTAG00000011105(SLC38A2);ENSBTAG00000000859(SLC38A1);ENSBTAG00000016629(ADCY9);ENSBTAG00000014179(SLC12A5);ENSBTAG00000008672(GABRD);ENSBTAG00000038962(SLC6A11);ENSBTAG00000007644(GNG7…	K01425+K04630+K04344+K05190+K01580+K05181+K05175+K05175+K14207+K14990+K08049+K23967+K05184+K05044+K04543+K05186+K08043+K04534+K01425+K01425+K01580+K15374
Environmental Information Processing	Signal transduction	Phospholipase D signaling pathway	33	174	0.000325472	0.0152507	ko04072	ENSBTAG00000006645(LPAR6);ENSBTAG00000002979(PIK3R3);ENSBTAG00000005091(DGKG);ENSBTAG00000002048(PTPN11);ENSBTAG00000014319(DNM3);ENSBTAG00000004922(AGPAT5);ENSBTAG00000011307(DNM1);ENSBTAG00000009917(PIP5K1B);ENSBTAG00000009232(PIK3CA);ENSBTAG00000004449(DGKE);ENSBTAG00000006784(PLA2G4B);ENSBTAG00000021924(PLA2G4E);ENSBTAG00000017301(AVPR1B);ENSBTAG00000009654(LPAR1);ENSBTAG00000017584(PLCG1);EN…	K04273+K02649+K00901+K07293+K01528+K19007+K01528+K00889+K00922+K00901+K16342+K16342+K04227+K04289+K01116+K03099+K01115+K08049+K00901+K06856+K06856+K06856+K06856+K06856+K07827+K18441+K04603+K08043+K04607+K00922+K04351+K05050+K03099
Metabolism	Metabolism of other amino acids	D-Glutamine and D-glutamate metabolism	4	5	0.000498908	0.0204552	ko00471	ENSBTAG00000009284(GLS2);ENSBTAG00000007540(GLUD1);ENSBTAG00000007863(GLS);ENSBTAG00000051479(-)	K01425+K00261+K01425+K01425
Organismal Systems	Nervous system	Dopaminergic synapse	27	140	0.0008433	0.0297827	ko04728	ENSBTAG00000020192(PPP2R5C);ENSBTAG00000024507(KCNJ9);ENSBTAG00000013016(GNAI3);ENSBTAG00000006902(KCNJ5);ENSBTAG00000014828(CACNA1A);ENSBTAG00000006159(KCNJ3);ENSBTAG00000006176(GRIA4);ENSBTAG00000020598(PPP2R2C);ENSBTAG00000002280(KIF5B);ENSBTAG00000016005(PPP3CA);ENSBTAG00000007876(MAPK8);ENSBTAG00000010860(DRD2);ENSBTAG00000009789(GNAQ);ENSBTAG00000013854(CALML5);ENSBTAG00000018125(KIF5C);ENS…	K11584+K05002+K04630+K04999+K04344+K04997+K05200+K04354+K10396+K04348+K04440+K04145+K04634+K02183+K10396+K04440+K04543+K04534+K04450+K02223+K11583+K04833+K11584+K05198+K09047+K04515+K06269
Organismal Systems	Environmental adaptation	Circadian entrainment	22	106	0.000908009	0.0297827	ko04713	ENSBTAG00000024507(KCNJ9);ENSBTAG00000002978(PRKG2);ENSBTAG00000013016(GNAI3);ENSBTAG00000006902(KCNJ5);ENSBTAG00000006159(KCNJ3);ENSBTAG00000006176(GRIA4);ENSBTAG00000044144(GUCY1A2);ENSBTAG00000009789(GNAQ);ENSBTAG00000016629(ADCY9);ENSBTAG00000010906(RPS6KA5);ENSBTAG00000013854(CALML5);ENSBTAG00000051176(-);ENSBTAG00000040042(GRIN2C);ENSBTAG00000049029(-);ENSBTAG00000007644(GNG7);ENSBTAG000000…	K05002+K19477+K04630+K04999+K04997+K05200+K12318+K04634+K08049+K04445+K02183+K21945+K05211+K05208+K04543+K08043+K04534+K04962+K04856+K05198+K04587+K04515
Human Diseases	Neurodegenerative disease	Spinocerebellar ataxia	21	104	0.00169294	0.0494379	ko05017	ENSBTAG00000013502(SLC1A6);ENSBTAG00000002979(PIK3R3);ENSBTAG00000014828(CACNA1A);ENSBTAG00000009232(PIK3CA);ENSBTAG00000000878(RB1CC1);ENSBTAG00000007876(MAPK8);ENSBTAG00000026290(PIK3C3);ENSBTAG00000009789(GNAQ);ENSBTAG00000040042(GRIN2C);ENSBTAG00000049029(-);ENSBTAG00000044181(GRM1);ENSBTAG00000004709(MAPK9);ENSBTAG00000003602(RBPJ);ENSBTAG00000012833(ATG2B);ENSBTAG00000030977(ULK2);ENSBTAG00…	K05617+K02649+K04344+K00922+K17589+K04440+K00914+K04634+K05211+K05208+K04603+K04440+K06053+K17906+K08269+K17943+K00922+K17889+K06249+K17079+K05198
Human Diseases	Cancer: overview	MicroRNAs in cancer	31	177	0.00190331	0.0494379	ko05206	ENSBTAG00000009284(GLS2);ENSBTAG00000020614(PRKCE);ENSBTAG00000015460(TP63);ENSBTAG00000004906(CCNE2);ENSBTAG00000002979(PIK3R3);ENSBTAG00000006877(MMP16);ENSBTAG00000014023(SIRT1);ENSBTAG00000009498(PTEN);ENSBTAG00000015584(BMI1);ENSBTAG00000009232(PIK3CA);ENSBTAG00000020053(ZEB1);ENSBTAG00000006255(MDM4);ENSBTAG00000003111(ATM);ENSBTAG00000004672(RDX);ENSBTAG00000017584(PLCG1);ENSBTAG0000000555…	K01425+K18050+K10149+K06626+K02649+K07996+K11411+K01110+K11459+K00922+K09299+K10127+K04728+K05762+K01116+K03099+K04445+K10373+K13376+K07827+K11592+K06252+K17442+K02329+K06624+K02085+K06621+K01425+K01425+K00922+K03099
Human Diseases	Substance dependence	Nicotine addiction	11	41	0.00213112	0.0494379	ko05033	ENSBTAG00000014828(CACNA1A);ENSBTAG00000006176(GRIA4);ENSBTAG00000011672(GABRR1);ENSBTAG00000018585(GABRB2);ENSBTAG00000013262(GABRA6);ENSBTAG00000030286(GABRA1);ENSBTAG00000040042(GRIN2C);ENSBTAG00000049029(-);ENSBTAG00000008672(GABRD);ENSBTAG00000012296(GABRG1);ENSBTAG00000004775(GRIA2)	K04344+K05200+K05190+K05181+K05175+K05175+K05211+K05208+K05184+K05186+K05198
Environmental Information Processing	Signal transduction	cAMP signaling pathway	38	232	0.0022256	0.0494379	ko04024	ENSBTAG00000016573(LHCGR);ENSBTAG00000002979(PIK3R3);ENSBTAG00000002144(ADRB2);ENSBTAG00000017839(TIAM1);ENSBTAG00000048631(-);ENSBTAG00000013016(GNAI3);ENSBTAG00000006176(GRIA4);ENSBTAG00000009232(PIK3CA);ENSBTAG00000021761(BRAF);ENSBTAG00000007876(MAPK8);ENSBTAG00000010860(DRD2);ENSBTAG00000017490(PLD1);ENSBTAG00000016629(ADCY9);ENSBTAG00000013854(CALML5);ENSBTAG00000040042(GRIN2C);ENSBTAG00000…	K04248+K02649+K04142+K05731+K05731+K04630+K05200+K00922+K04365+K04440+K04145+K01115+K08049+K02183+K05211+K05208+K04218+K04440+K05673+K13296+K05850+K04260+K05869+K19021+K08043+K06270+K00922+K04962+K04351+K17388+K06231+K07294+K04204+K05198+K04587+K09047+K04515+K06269
Organismal Systems	Nervous system	Long-term depression	15	66	0.00226214	0.0494379	ko04730	ENSBTAG00000002978(PRKG2);ENSBTAG00000013016(GNAI3);ENSBTAG00000014828(CACNA1A);ENSBTAG00000044144(GUCY1A2);ENSBTAG00000021761(BRAF);ENSBTAG00000006784(PLA2G4B);ENSBTAG00000021924(PLA2G4E);ENSBTAG00000009789(GNAQ);ENSBTAG00000046413(GRID2);ENSBTAG00000053441(-);ENSBTAG00000009778(KRAS);ENSBTAG00000044181(GRM1);ENSBTAG00000049832(-);ENSBTAG00000004775(GRIA2);ENSBTAG00000001976(PPP1R17)	K19477+K04630+K04344+K12318+K04365+K16342+K16342+K04634+K05207+K05207+K07827+K04603+K04534+K05198+K08067
Organismal Systems	Endocrine system	Regulation of lipolysis in adipocytes	14	60	0.0024116	0.0494379	ko04923	ENSBTAG00000002979(PIK3R3);ENSBTAG00000002144(ADRB2);ENSBTAG00000002978(PRKG2);ENSBTAG00000013016(GNAI3);ENSBTAG00000006535(IRS4);ENSBTAG00000009232(PIK3CA);ENSBTAG00000016629(ADCY9);ENSBTAG00000037526(FABP4);ENSBTAG00000015350(PLIN1);ENSBTAG00000005218(PDE3B);ENSBTAG00000019230(PTGER3);ENSBTAG00000018705(ADCY3);ENSBTAG00000006909(PIK3CB);ENSBTAG00000047586(NPY1R)	K02649+K04142+K19477+K04630+K17446+K00922+K08049+K08753+K08768+K13296+K04260+K08043+K00922+K04204
Environmental Information Processing	Signal transduction	ErbB signaling pathway	18	87	0.00266354	0.0500621	ko04012	ENSBTAG00000002979(PIK3R3);ENSBTAG00000009232(PIK3CA);ENSBTAG00000021761(BRAF);ENSBTAG00000007876(MAPK8);ENSBTAG00000016851(RPS6KB1);ENSBTAG00000017584(PLCG1);ENSBTAG00000005550(SOS2);ENSBTAG00000009778(KRAS);ENSBTAG00000004709(MAPK9);ENSBTAG00000010689(NRG2);ENSBTAG00000018254(CDKN1B);ENSBTAG00000015026(ABL2);ENSBTAG00000017679(PAK5);ENSBTAG00000006909(PIK3CB);ENSBTAG00000018427(NCK1);ENSBTAG000…	K02649+K00922+K04365+K04440+K04688+K01116+K03099+K07827+K04440+K05456+K06624+K08887+K05736+K00922+K07365+K05085+K03099+K04515
Human Diseases	Cancer: overview	Choline metabolism in cancer	20	101	0.00274731	0.0500621	ko05231	ENSBTAG00000002979(PIK3R3);ENSBTAG00000005091(DGKG);ENSBTAG00000009917(PIP5K1B);ENSBTAG00000009232(PIK3CA);ENSBTAG00000004449(DGKE);ENSBTAG00000006784(PLA2G4B);ENSBTAG00000021924(PLA2G4E);ENSBTAG00000014619(WASF3);ENSBTAG00000007876(MAPK8);ENSBTAG00000016851(RPS6KB1);ENSBTAG00000017584(PLCG1);ENSBTAG00000005550(SOS2);ENSBTAG00000017490(PLD1);ENSBTAG00000020616(DGKD);ENSBTAG00000008293(GPCPD1);ENS…	K02649+K00901+K00889+K00922+K00901+K16342+K16342+K06083+K04440+K04688+K01116+K03099+K01115+K00901+K18695+K07827+K04440+K15377+K00922+K03099
Environmental Information Processing	Signal transduction	FoxO signaling pathway	25	138	0.00316024	0.0545557	ko04068	ENSBTAG00000017525(ATG12);ENSBTAG00000002979(PIK3R3);ENSBTAG00000014023(SIRT1);ENSBTAG00000009498(PTEN);ENSBTAG00000006535(IRS4);ENSBTAG00000013562(SKP2);ENSBTAG00000005990(S1PR1);ENSBTAG00000009232(PIK3CA);ENSBTAG00000021761(BRAF);ENSBTAG00000003111(ATM);ENSBTAG00000007876(MAPK8);ENSBTAG00000005550(SOS2);ENSBTAG00000007591(CHUK);ENSBTAG00000005359(TGFB2);ENSBTAG00000009778(KRAS);ENSBTAG000000441…	K08336+K02649+K11411+K01110+K17446+K03875+K04288+K00922+K04365+K04728+K04440+K03099+K04467+K13376+K07827+K04603+K04440+K15010+K17848+K07200+K06624+K04685+K00922+K08863+K03099
Environmental Information Processing	Signal transduction	Phosphatidylinositol signaling system	20	103	0.00348501	0.0571541	ko04070	ENSBTAG00000002979(PIK3R3);ENSBTAG00000005091(DGKG);ENSBTAG00000009498(PTEN);ENSBTAG00000009917(PIP5K1B);ENSBTAG00000016557(MTMR2);ENSBTAG00000009232(PIK3CA);ENSBTAG00000004449(DGKE);ENSBTAG00000026290(PIK3C3);ENSBTAG00000017584(PLCG1);ENSBTAG00000015637(BPNT2);ENSBTAG00000001354(INPP5E);ENSBTAG00000017023(INPP5J);ENSBTAG00000020616(DGKD);ENSBTAG00000013854(CALML5);ENSBTAG00000004901(PIK3C2A);ENS…	K02649+K00901+K01110+K00889+K18081+K00922+K00901+K00914+K01116+K15759+K20278+K01106+K00901+K02183+K00923+K21797+K00923+K01109+K00922+K00921
Organismal Systems	Aging	Longevity regulating pathway	18	91	0.00442602	0.0691303	ko04211	ENSBTAG00000002979(PIK3R3);ENSBTAG00000014023(SIRT1);ENSBTAG00000006535(IRS4);ENSBTAG00000009232(PIK3CA);ENSBTAG00000000878(RB1CC1);ENSBTAG00000009522(EIF4E);ENSBTAG00000016851(RPS6KB1);ENSBTAG00000016629(ADCY9);ENSBTAG00000009778(KRAS);ENSBTAG00000017024(PPARGC1A);ENSBTAG00000002917(PRKAG2);ENSBTAG00000035662(CAMK4);ENSBTAG00000018705(ADCY3);ENSBTAG00000006824(APPL1);ENSBTAG00000002295(ATF2);ENS…	K02649+K11411+K17446+K00922+K17589+K03259+K04688+K08049+K07827+K07202+K07200+K05869+K08043+K08733+K04450+K00922+K09047+K07359
Environmental Information Processing	Signal transduction	MAPK signaling pathway	45	303	0.00637774	0.0950863	ko04010	ENSBTAG00000019940(RASGRF1);ENSBTAG00000012550(TAOK3);ENSBTAG00000011829(NF1);ENSBTAG00000014828(CACNA1A);ENSBTAG00000020758(MAP3K12);ENSBTAG00000002297(CACNB4);ENSBTAG00000002625(MAP3K7);ENSBTAG00000010785(FAS);ENSBTAG00000000827(TAOK1);ENSBTAG00000009346(MAPKAPK5);ENSBTAG00000021872(RASGRP1);ENSBTAG00000021761(BRAF);ENSBTAG00000016005(PPP3CA);ENSBTAG00000006784(PLA2G4B);ENSBTAG00000021924(PLA2G…	K04349+K04429+K08052+K04344+K04423+K04865+K04427+K04390+K04429+K04442+K04350+K04365+K04348+K16342+K16342+K04370+K04376+K04440+K04867+K04358+K03099+K04352+K04467+K04445+K04733+K04362+K04356+K13376+K07827+K05097+K04440+K04459+K04407+K21278+K04412+K04852+K08053+K04450+K04424+K04856+K05085+K08018+K03099+K04406+K04461
Human Diseases	Endocrine and metabolic disease	Type II diabetes mellitus	11	48	0.00785785	0.108095	ko04930	ENSBTAG00000020614(PRKCE);ENSBTAG00000002979(PIK3R3);ENSBTAG00000014828(CACNA1A);ENSBTAG00000006535(IRS4);ENSBTAG00000009232(PIK3CA);ENSBTAG00000007876(MAPK8);ENSBTAG00000004709(MAPK9);ENSBTAG00000000983(ABCC8);ENSBTAG00000020887(CACNA1E);ENSBTAG00000006909(PIK3CB);ENSBTAG00000032288(GCK)	K18050+K02649+K04344+K17446+K00922+K04440+K04440+K05032+K04852+K00922+K12407
Organismal Systems	Endocrine system	Growth hormone synthesis, secretion and action	21	118	0.00798074	0.108095	ko04935	ENSBTAG00000002979(PIK3R3);ENSBTAG00000013016(GNAI3);ENSBTAG00000001335(GHR);ENSBTAG00000012047(JAK2);ENSBTAG00000006535(IRS4);ENSBTAG00000009232(PIK3CA);ENSBTAG00000007876(MAPK8);ENSBTAG00000017584(PLCG1);ENSBTAG00000008910(SSTR3);ENSBTAG00000005550(SOS2);ENSBTAG00000009789(GNAQ);ENSBTAG00000016629(ADCY9);ENSBTAG00000017136(SSTR2);ENSBTAG00000009778(KRAS);ENSBTAG00000004709(MAPK9);ENSBTAG0000001…	K02649+K04630+K05080+K04447+K17446+K00922+K04440+K01116+K04219+K03099+K04634+K08049+K04218+K07827+K04440+K08043+K04450+K00922+K03099+K04584+K09047
Organismal Systems	Endocrine system	Oxytocin signaling pathway	26	156	0.00823898	0.108095	ko04921	ENSBTAG00000024507(KCNJ9);ENSBTAG00000020061(KCNJ12);ENSBTAG00000013016(GNAI3);ENSBTAG00000006902(KCNJ5);ENSBTAG00000006159(KCNJ3);ENSBTAG00000002297(CACNB4);ENSBTAG00000044144(GUCY1A2);ENSBTAG00000016005(PPP3CA);ENSBTAG00000006784(PLA2G4B);ENSBTAG00000013569(CD38);ENSBTAG00000021924(PLA2G4E);ENSBTAG00000010865(CACNG2);ENSBTAG00000009789(GNAQ);ENSBTAG00000016629(ADCY9);ENSBTAG00000013854(CALML5);…	K05002+K05005+K04630+K04999+K04997+K04865+K12318+K04348+K16342+K01242+K16342+K04867+K04634+K08049+K02183+K07827+K07200+K05869+K08043+K04534+K06270+K04962+K17388+K04515+K07359+K06269
Metabolism	Carbohydrate metabolism	Inositol phosphate metabolism	15	76	0.00911995	0.115052	ko00562	ENSBTAG00000009498(PTEN);ENSBTAG00000009917(PIP5K1B);ENSBTAG00000016557(MTMR2);ENSBTAG00000009232(PIK3CA);ENSBTAG00000026290(PIK3C3);ENSBTAG00000017584(PLCG1);ENSBTAG00000015637(BPNT2);ENSBTAG00000001354(INPP5E);ENSBTAG00000017023(INPP5J);ENSBTAG00000004901(PIK3C2A);ENSBTAG00000003501(SACM1L);ENSBTAG00000020715(PIK3C2G);ENSBTAG00000004814(INPP4A);ENSBTAG00000006909(PIK3CB);ENSBTAG00000002177(PIKF…	K01110+K00889+K18081+K00922+K00914+K01116+K15759+K20278+K01106+K00923+K21797+K00923+K01109+K00922+K00921
Human Diseases	Endocrine and metabolic disease	Insulin resistance	20	113	0.0100668	0.122293	ko04931	ENSBTAG00000004860(SLC27A6);ENSBTAG00000020614(PRKCE);ENSBTAG00000002979(PIK3R3);ENSBTAG00000012943(PPARGC1B);ENSBTAG00000002048(PTPN11);ENSBTAG00000009498(PTEN);ENSBTAG00000014831(PPP1R3C);ENSBTAG00000009232(PIK3CA);ENSBTAG00000007876(MAPK8);ENSBTAG00000016851(RPS6KB1);ENSBTAG00000000902(OGT);ENSBTAG00000017024(PPARGC1A);ENSBTAG00000004709(MAPK9);ENSBTAG00000002917(PRKAG2);ENSBTAG00000004303(SLC…	K08749+K18050+K02649+K17962+K07293+K01110+K07189+K00922+K04440+K04688+K09667+K07202+K04440+K07200+K08746+K00922+K06259+K07294+K09047+K06269
Human Diseases	Substance dependence	Morphine addiction	18	99	0.0108187	0.126733	ko05032	ENSBTAG00000024507(KCNJ9);ENSBTAG00000013016(GNAI3);ENSBTAG00000006902(KCNJ5);ENSBTAG00000014828(CACNA1A);ENSBTAG00000006159(KCNJ3);ENSBTAG00000011672(GABRR1);ENSBTAG00000018585(GABRB2);ENSBTAG00000013262(GABRA6);ENSBTAG00000030286(GABRA1);ENSBTAG00000016629(ADCY9);ENSBTAG00000008672(GABRD);ENSBTAG00000005218(PDE3B);ENSBTAG00000017260(PDE3A);ENSBTAG00000007644(GNG7);ENSBTAG00000012296(GABRG1);ENS…	K05002+K04630+K04999+K04344+K04997+K05190+K05181+K05175+K05175+K08049+K05184+K13296+K19021+K04543+K05186+K08043+K13755+K04534
Organismal Systems	Immune system	Fc epsilon RI signaling pathway	16	86	0.0127147	0.141879	ko04664	ENSBTAG00000002979(PIK3R3);ENSBTAG00000009232(PIK3CA);ENSBTAG00000006784(PLA2G4B);ENSBTAG00000021924(PLA2G4E);ENSBTAG00000007876(MAPK8);ENSBTAG00000017584(PLCG1);ENSBTAG00000005550(SOS2);ENSBTAG00000048135(-);ENSBTAG00000047700(-);ENSBTAG00000001219(-);ENSBTAG00000048049(-);ENSBTAG00000051010(-);ENSBTAG00000009778(KRAS);ENSBTAG00000004709(MAPK9);ENSBTAG00000006909(PIK3CB);ENSBTAG00000011643(SOS1)	K02649+K00922+K16342+K16342+K04440+K01116+K03099+K06856+K06856+K06856+K06856+K06856+K07827+K04440+K00922+K03099
Human Diseases	Cancer: specific types	Glioma	15	79	0.0129767	0.141879	ko05214	ENSBTAG00000006640(RB1);ENSBTAG00000004028(POLK);ENSBTAG00000002979(PIK3R3);ENSBTAG00000009498(PTEN);ENSBTAG00000009232(PIK3CA);ENSBTAG00000021761(BRAF);ENSBTAG00000017584(PLCG1);ENSBTAG00000005550(SOS2);ENSBTAG00000013854(CALML5);ENSBTAG00000009778(KRAS);ENSBTAG00000035662(CAMK4);ENSBTAG00000034220(-);ENSBTAG00000006909(PIK3CB);ENSBTAG00000011643(SOS1);ENSBTAG00000012653(CAMK2B)	K06618+K03511+K02649+K01110+K00922+K04365+K01116+K03099+K02183+K07827+K05869+K06621+K00922+K03099+K04515
Organismal Systems	Nervous system	Synaptic vesicle cycle	16	88	0.0157086	0.166207	ko04721	ENSBTAG00000013502(SLC1A6);ENSBTAG00000054924(CPLX2);ENSBTAG00000014828(CACNA1A);ENSBTAG00000014319(DNM3);ENSBTAG00000018245(SLC1A3);ENSBTAG00000003525(STXBP1);ENSBTAG00000011307(DNM1);ENSBTAG00000004263(ATP6V0A4);ENSBTAG00000002349(STX1B);ENSBTAG00000014300(SLC6A5);ENSBTAG00000002703(ATP6V1A);ENSBTAG00000038962(SLC6A11);ENSBTAG00000034693(SYT1);ENSBTAG00000025522(UNC13C);ENSBTAG00000008323(SNAP2…	K05617+K15294+K04344+K01528+K05614+K15292+K01528+K02154+K08486+K05038+K02145+K05044+K15290+K15293+K18211+K15291
Environmental Information Processing	Signal transduction	mTOR signaling pathway	27	176	0.0205059	0.209224	ko04150	ENSBTAG00000013781(MIOS);ENSBTAG00000040055(CAB39);ENSBTAG00000034222(CAB39L);ENSBTAG00000002979(PIK3R3);ENSBTAG00000006697(RICTOR);ENSBTAG00000009498(PTEN);ENSBTAG00000013562(SKP2);ENSBTAG00000018438(RRAGD);ENSBTAG00000052989(FZD8);ENSBTAG00000050028(RNF152);ENSBTAG00000013240(SLC3A2);ENSBTAG00000009232(PIK3CA);ENSBTAG00000021761(BRAF);ENSBTAG00000007923(LAMTOR3);ENSBTAG00000009522(EIF4E);ENSBTA…	K20407+K08272+K08272+K02649+K08267+K01110+K03875+K16186+K02375+K15705+K06519+K00922+K04365+K04370+K03259+K04688+K03099+K04467+K07827+K02145+K08269+K02376+K02329+K20400+K00922+K03099+K10421
Cellular Processes	Transport and catabolism	Autophagy - animal	24	153	0.0218053	0.209224	ko04140	ENSBTAG00000017525(ATG12);ENSBTAG00000002979(PIK3R3);ENSBTAG00000020212(WDR41);ENSBTAG00000009498(PTEN);ENSBTAG00000006535(IRS4);ENSBTAG00000002625(MAP3K7);ENSBTAG00000018438(RRAGD);ENSBTAG00000014351(EIF2AK4);ENSBTAG00000016355(UVRAG);ENSBTAG00000009232(PIK3CA);ENSBTAG00000000878(RB1CC1);ENSBTAG00000007876(MAPK8);ENSBTAG00000016851(RPS6KB1);ENSBTAG00000026290(PIK3C3);ENSBTAG00000009778(KRAS);ENS…	K08336+K02649+K23610+K01110+K17446+K04427+K16186+K16196+K21249+K00922+K17589+K04440+K04688+K00914+K07827+K04440+K17906+K08269+K08342+K19330+K23609+K00922+K17889+K07359
Human Diseases	Cancer: specific types	Chronic myeloid leukemia	15	84	0.0220897	0.209224	ko05220	ENSBTAG00000006640(RB1);ENSBTAG00000004028(POLK);ENSBTAG00000002979(PIK3R3);ENSBTAG00000002048(PTPN11);ENSBTAG00000009232(PIK3CA);ENSBTAG00000021761(BRAF);ENSBTAG00000005550(SOS2);ENSBTAG00000007591(CHUK);ENSBTAG00000020566(BCR);ENSBTAG00000005359(TGFB2);ENSBTAG00000009778(KRAS);ENSBTAG00000018254(CDKN1B);ENSBTAG00000034220(-);ENSBTAG00000006909(PIK3CB);ENSBTAG00000011643(SOS1)	K06618+K03511+K02649+K07293+K00922+K04365+K03099+K04467+K08878+K13376+K07827+K06624+K06621+K00922+K03099
Organismal Systems	Nervous system	Neurotrophin signaling pathway	20	122	0.0223257	0.209224	ko04722	ENSBTAG00000002979(PIK3R3);ENSBTAG00000015271(RIPK2);ENSBTAG00000002048(PTPN11);ENSBTAG00000009232(PIK3CA);ENSBTAG00000021761(BRAF);ENSBTAG00000007876(MAPK8);ENSBTAG00000017584(PLCG1);ENSBTAG00000005550(SOS2);ENSBTAG00000010906(RPS6KA5);ENSBTAG00000021105(IRAK4);ENSBTAG00000013854(CALML5);ENSBTAG00000010223(NTF3);ENSBTAG00000009778(KRAS);ENSBTAG00000019155(FRS2);ENSBTAG00000004709(MAPK9);ENSBTAG0…	K02649+K08846+K07293+K00922+K04365+K04440+K01116+K03099+K04445+K04733+K02183+K04356+K07827+K12461+K04440+K05101+K05869+K00922+K03099+K04515
Organismal Systems	Excretory system	Proximal tubule bicarbonate reclamation	6	23	0.0247867	0.225834	ko04964	ENSBTAG00000009284(GLS2);ENSBTAG00000007540(GLUD1);ENSBTAG00000017969(CA4);ENSBTAG00000007863(GLS);ENSBTAG00000051479(-);ENSBTAG00000002348(SLC4A4)	K01425+K00261+K18246+K01425+K01425+K13575
Organismal Systems	Endocrine system	Progesterone-mediated oocyte maturation	16	94	0.0280076	0.246721	ko04914	ENSBTAG00000002979(PIK3R3);ENSBTAG00000013016(GNAI3);ENSBTAG00000015450(CPEB3);ENSBTAG00000024648(PGR);ENSBTAG00000009232(PIK3CA);ENSBTAG00000019847(CPEB2);ENSBTAG00000021761(BRAF);ENSBTAG00000007876(MAPK8);ENSBTAG00000016629(ADCY9);ENSBTAG00000009778(KRAS);ENSBTAG00000004709(MAPK9);ENSBTAG00000000646(ANAPC4);ENSBTAG00000005218(PDE3B);ENSBTAG00000018705(ADCY3);ENSBTAG00000009995(CPEB4);ENSBTAG000…	K02649+K04630+K02602+K08556+K00922+K02602+K04365+K04440+K08049+K07827+K04440+K03351+K13296+K08043+K02602+K00922
Environmental Information Processing	Signal transduction	AMPK signaling pathway	21	133	0.0285835	0.246721	ko04152	ENSBTAG00000020192(PPP2R5C);ENSBTAG00000040055(CAB39);ENSBTAG00000034222(CAB39L);ENSBTAG00000002979(PIK3R3);ENSBTAG00000022449(SCD5);ENSBTAG00000014023(SIRT1);ENSBTAG00000006535(IRS4);ENSBTAG00000002625(MAP3K7);ENSBTAG00000020598(PPP2R2C);ENSBTAG00000009232(PIK3CA);ENSBTAG00000016851(RPS6KB1);ENSBTAG00000017024(PPARGC1A);ENSBTAG00000013699(TBC1D1);ENSBTAG00000002917(PRKAG2);ENSBTAG00000000985(RAB…	K11584+K08272+K08272+K02649+K00507+K11411+K17446+K04427+K04354+K00922+K04688+K07202+K18341+K07200+K07903+K00922+K11583+K06259+K11584+K09047+K07359
Human Diseases	Cancer: specific types	Pancreatic cancer	14	80	0.0309561	0.260349	ko05212	ENSBTAG00000006640(RB1);ENSBTAG00000004028(POLK);ENSBTAG00000002979(PIK3R3);ENSBTAG00000009232(PIK3CA);ENSBTAG00000021761(BRAF);ENSBTAG00000007876(MAPK8);ENSBTAG00000016851(RPS6KB1);ENSBTAG00000017490(PLD1);ENSBTAG00000007591(CHUK);ENSBTAG00000005359(TGFB2);ENSBTAG00000009778(KRAS);ENSBTAG00000004709(MAPK9);ENSBTAG00000034220(-);ENSBTAG00000006909(PIK3CB)	K06618+K03511+K02649+K00922+K04365+K04440+K04688+K01115+K04467+K13376+K07827+K04440+K06621+K00922
Organismal Systems	Endocrine system	Renin secretion	13	73	0.0323638	0.262849	ko04924	ENSBTAG00000002144(ADRB2);ENSBTAG00000002978(PRKG2);ENSBTAG00000013016(GNAI3);ENSBTAG00000013300(KCNMA1);ENSBTAG00000044144(GUCY1A2);ENSBTAG00000016005(PPP3CA);ENSBTAG00000009789(GNAQ);ENSBTAG00000038215(CLCA2);ENSBTAG00000013854(CALML5);ENSBTAG00000005218(PDE3B);ENSBTAG00000017260(PDE3A);ENSBTAG00000012100(PDE1A);ENSBTAG00000020247(ADCYAP1R1)	K04142+K19477+K04630+K04936+K12318+K04348+K04634+K05028+K02183+K13296+K19021+K13755+K04587
Cellular Processes	Cellular community - eukaryotes	Signaling pathways regulating pluripotency of stem cells	22	143	0.0331122	0.262849	ko04550	ENSBTAG00000017745(IL6ST);ENSBTAG00000002979(PIK3R3);ENSBTAG00000012938(JARID2);ENSBTAG00000012047(JAK2);ENSBTAG00000015584(BMI1);ENSBTAG00000052989(FZD8);ENSBTAG00000009232(PIK3CA);ENSBTAG00000000231(BMPR1A);ENSBTAG00000017061(SMARCAD1);ENSBTAG00000004561(PAX6);ENSBTAG00000015457(FGFR1);ENSBTAG00000008448(MEIS1);ENSBTAG00000004154(SKIL);ENSBTAG00000009778(KRAS);ENSBTAG00000021020(RIF1);ENSBTAG00…	K05060+K02649+K11478+K04447+K11459+K02375+K00922+K04673+K14439+K08031+K04362+K15613+K18499+K07827+K11138+K16790+K02376+K02329+K02085+K09301+K00922+K09222
Environmental Information Processing	Membrane transport	ABC transporters	12	66	0.0336575	0.262849	ko02010	ENSBTAG00000021272(ABCG1);ENSBTAG00000009698(ABCD3);ENSBTAG00000014903(ABCA3);ENSBTAG00000053369(-);ENSBTAG00000011028(ABCB7);ENSBTAG00000038043(ABCD2);ENSBTAG00000011800(ABCG4);ENSBTAG00000017053(ABCB10);ENSBTAG00000047181(-);ENSBTAG00000000983(ABCC8);ENSBTAG00000006921(ABCA6);MSTRG.18578(ABCA7)	K05679+K05677+K05643+K05643+K05662+K05676+K05680+K05657+K05673+K05032+K05649+K05645
Human Diseases	Cancer: specific types	Colorectal cancer	15	89	0.0353485	0.269635	ko05210	ENSBTAG00000004028(POLK);ENSBTAG00000002979(PIK3R3);ENSBTAG00000009232(PIK3CA);ENSBTAG00000021761(BRAF);ENSBTAG00000007684(MSH3);ENSBTAG00000007876(MAPK8);ENSBTAG00000016851(RPS6KB1);ENSBTAG00000005550(SOS2);ENSBTAG00000005359(TGFB2);ENSBTAG00000009778(KRAS);ENSBTAG00000004709(MAPK9);ENSBTAG00000006824(APPL1);ENSBTAG00000018852(APC);ENSBTAG00000006909(PIK3CB);ENSBTAG00000011643(SOS1)	K03511+K02649+K00922+K04365+K08736+K04440+K04688+K03099+K13376+K07827+K04440+K08733+K02085+K00922+K03099
Organismal Systems	Development and regeneration	Axon guidance	27	185	0.036264	0.270332	ko04360	ENSBTAG00000010704(LRRC4);ENSBTAG00000002979(PIK3R3);ENSBTAG00000046924(SEMA3G);ENSBTAG00000004896(ABLIM3);ENSBTAG00000011245(PLXNC1);ENSBTAG00000013016(GNAI3);ENSBTAG00000002048(PTPN11);ENSBTAG00000014543(PLXNA4);ENSBTAG00000011227(TRPC6);ENSBTAG00000009232(PIK3CA);ENSBTAG00000016005(PPP3CA);ENSBTAG00000001483(SRGAP2);ENSBTAG00000017584(PLCG1);ENSBTAG00000015053(CFL2);ENSBTAG00000002084(UNC5C);E…	K16351+K02649+K06840+K07520+K06572+K04630+K07293+K06820+K04969+K00922+K04348+K07526+K01116+K05765+K07521+K04352+K07827+K05746+K07520+K07528+K02329+K05736+K00922+K07365+K05110+K17388+K04515
Metabolism	Energy metabolism	Nitrogen metabolism	5	19	0.0380867	0.27761	ko00910	ENSBTAG00000001000(CA13);ENSBTAG00000007540(GLUD1);ENSBTAG00000017969(CA4);ENSBTAG00000017529(CA8);ENSBTAG00000020418(CA5B)	K01672+K00261+K18246+K01672+K01672
Environmental Information Processing	Signal transduction	Apelin signaling pathway	22	146	0.0405384	0.287965	ko04371	ENSBTAG00000020614(PRKCE);ENSBTAG00000027080(SLC8A3);ENSBTAG00000013016(GNAI3);ENSBTAG00000014273(NRF1);ENSBTAG00000006894(NOS2);ENSBTAG00000019993(APLN);ENSBTAG00000016851(RPS6KB1);ENSBTAG00000026290(PIK3C3);ENSBTAG00000003546(TFAM);ENSBTAG00000009789(GNAQ);ENSBTAG00000016629(ADCY9);ENSBTAG00000013854(CALML5);ENSBTAG00000005260(SPP1);ENSBTAG00000009778(KRAS);ENSBTAG00000017024(PPARGC1A);ENSBTAG0…	K18050+K05849+K04630+K11831+K13241+K05225+K04688+K00914+K11830+K04634+K08049+K02183+K06250+K07827+K07202+K08768+K13296+K07200+K05869+K04543+K08043+K04962
Organismal Systems	Nervous system	Long-term potentiation	12	68	0.0412963	0.287965	ko04720	ENSBTAG00000021761(BRAF);ENSBTAG00000016005(PPP3CA);ENSBTAG00000009789(GNAQ);ENSBTAG00000013854(CALML5);ENSBTAG00000040042(GRIN2C);ENSBTAG00000049029(-);ENSBTAG00000009778(KRAS);ENSBTAG00000044181(GRM1);ENSBTAG00000035662(CAMK4);ENSBTAG00000004775(GRIA2);ENSBTAG00000012653(CAMK2B);ENSBTAG00000011198(PPP1CC)	K04365+K04348+K04634+K02183+K05211+K05208+K07827+K04603+K05869+K05198+K04515+K06269
Organismal Systems	Immune system	Fc gamma R-mediated phagocytosis	18	115	0.0436465	0.287965	ko04666	ENSBTAG00000020614(PRKCE);ENSBTAG00000002329(ASAP2);ENSBTAG00000002979(PIK3R3);ENSBTAG00000009917(PIP5K1B);ENSBTAG00000009232(PIK3CA);ENSBTAG00000006784(PLA2G4B);ENSBTAG00000021924(PLA2G4E);ENSBTAG00000014619(WASF3);ENSBTAG00000016851(RPS6KB1);ENSBTAG00000017584(PLCG1);ENSBTAG00000015053(CFL2);ENSBTAG00000017490(PLD1);ENSBTAG00000048135(-);ENSBTAG00000047700(-);ENSBTAG00000001219(-);ENSBTAG000000…	K18050+K12488+K02649+K00889+K00922+K16342+K16342+K06083+K04688+K01116+K05765+K01115+K06856+K06856+K06856+K06856+K06856+K00922
Environmental Information Processing	Signal transduction	Sphingolipid signaling pathway	19	123	0.0437628	0.287965	ko04071	ENSBTAG00000020614(PRKCE);ENSBTAG00000020192(PPP2R5C);ENSBTAG00000002979(PIK3R3);ENSBTAG00000013016(GNAI3);ENSBTAG00000009498(PTEN);ENSBTAG00000005990(S1PR1);ENSBTAG00000016805(SGMS2);ENSBTAG00000020598(PPP2R2C);ENSBTAG00000009232(PIK3CA);ENSBTAG00000007876(MAPK8);ENSBTAG00000017490(PLD1);ENSBTAG00000009789(GNAQ);ENSBTAG00000009778(KRAS);ENSBTAG00000004709(MAPK9);ENSBTAG00000006909(PIK3CB);ENSBTA…	K18050+K11584+K02649+K04630+K01110+K04288+K04714+K04354+K00922+K04440+K01115+K04634+K07827+K04440+K00922+K11583+K17388+K23727+K11584
Organismal Systems	Endocrine system	Prolactin signaling pathway	14	84	0.0446303	0.287965	ko04917	ENSBTAG00000008987(SOCS5);ENSBTAG00000016573(LHCGR);ENSBTAG00000002979(PIK3R3);ENSBTAG00000012047(JAK2);ENSBTAG00000025035(PRLR);ENSBTAG00000009232(PIK3CA);ENSBTAG00000007876(MAPK8);ENSBTAG00000005550(SOS2);ENSBTAG00000009778(KRAS);ENSBTAG00000004709(MAPK9);ENSBTAG00000008924(TNFSF11);ENSBTAG00000006909(PIK3CB);ENSBTAG00000011643(SOS1);ENSBTAG00000032288(GCK)	K04698+K04248+K02649+K04447+K05081+K00922+K04440+K03099+K07827+K04440+K05473+K00922+K03099+K12407
Human Diseases	Substance dependence	Amphetamine addiction	12	69	0.0455369	0.287965	ko05031	ENSBTAG00000014023(SIRT1);ENSBTAG00000006176(GRIA4);ENSBTAG00000016005(PPP3CA);ENSBTAG00000013854(CALML5);ENSBTAG00000040042(GRIN2C);ENSBTAG00000049029(-);ENSBTAG00000035662(CAMK4);ENSBTAG00000002295(ATF2);ENSBTAG00000004775(GRIA2);ENSBTAG00000018909(CREB5);ENSBTAG00000012653(CAMK2B);ENSBTAG00000011198(PPP1CC)	K11411+K05200+K04348+K02183+K05211+K05208+K05869+K04450+K05198+K09047+K04515+K06269
Organismal Systems	Circulatory system	Adrenergic signaling in cardiomyocytes	23	156	0.0456529	0.287965	ko04261	ENSBTAG00000027080(SLC8A3);ENSBTAG00000020192(PPP2R5C);ENSBTAG00000002144(ADRB2);ENSBTAG00000013016(GNAI3);ENSBTAG00000040386(AGTR2);ENSBTAG00000002297(CACNB4);ENSBTAG00000020598(PPP2R2C);ENSBTAG00000010865(CACNG2);ENSBTAG00000009789(GNAQ);ENSBTAG00000016629(ADCY9);ENSBTAG00000010906(RPS6KA5);ENSBTAG00000013854(CALML5);ENSBTAG00000005373(TPM1);ENSBTAG00000001305(ATP2B2);ENSBTAG00000018705(ADCY3);…	K05849+K11584+K04142+K04630+K04167+K04865+K04354+K04867+K04634+K08049+K04445+K02183+K10373+K05850+K08043+K04450+K04962+K04351+K11583+K11584+K09047+K04515+K06269

## Sheet: TableS7
Table S7. The ceRNA regulatory network in the mammary gland of dairy cows under HS
ncRNA_ID	mRNA_ID	corr	miRNA_NUM(ncRNA)	miRNA_NUM(mRNA)	miRNA_NUM(both)(108)	miRNA_ID(both)	hyper.test.p	Symbol	Description	KEGG_A_class	KEGG_B_class	Pathway	K_ID	GO Component	GO Function	GO Process
ENSBTAT00000083176	ENSBTAG00000011082	0.968038	1	5	1	miR-370-y	0.0462963	IGF1	insulin like growth factor 1 [Source:VGNC Symbol;Acc:VGNC:30076]	Human Diseases;Environmental Information Processing;Environmental Information Processing;Environmental Information Processing;Environmental Information Processing;Human Diseases;Human Diseases;Cellular Processes;Environmental Information Processing;Human Diseases;Cellular Processes;Environmental Information Processing;Cellular Processes;Environmental Information Processing;Human Diseases;Environm…	Cancers;Signal transduction;Signal transduction;Signal transduction;Signal transduction;Cancers;Cancers;Cellular community - eukaryotes;Signal transduction;Cancers;Cellular community - eukaryotes;Signal transduction;Cell growth and death;Signal transduction;Cardiovascular diseases;Signal transduction;Endocrine system;Sensory system;Cardiovascular diseases;Cancers;Drug resistance;Endocrine system;…	ko05200//Pathways in cancer;ko04151//PI3K-Akt signaling pathway;ko04014//Ras signaling pathway;ko04010//MAPK signaling pathway;ko04015//Rap1 signaling pathway;ko05202//Transcriptional misregulation in cancers;ko05205//Proteoglycans in cancer;ko04510//Focal adhesion;ko04150//mTOR signaling pathway;ko05224//Breast cancer;ko04550//Signaling pathways regulating pluripotency of stem cells;ko04068//Fox…	K05459;K05459;K05459;K05459;K05459;K05459;K05459;K05459;K05459;K05459;K05459;K05459;K05459;K05459;K05459;K05459;K05459;K05459;K05459;K05459;K05459;K05459;K05459;K05459;K05459;K05459;K05459;K05459;K05459;K05459;K05459	GO:0005576//extracellular region;GO:0005615//extracellular space;GO:0035867//alphav-beta3 integrin-IGF-1-IGF1R complex;GO:0042567//insulin-like growth factor ternary complex	GO:0003674//molecular_function;GO:0005158//insulin receptor binding;GO:0005159//insulin-like growth factor receptor binding;GO:0005178//integrin binding;GO:0005179//hormone activity;GO:0008083//growth factor activity	GO:0000187//activation of MAPK activity;GO:0001775//cell activation;GO:0007165//signal transduction;GO:0008283//cell proliferation;GO:0008284//positive regulation of cell proliferation;GO:0009408//response to heat;GO:0010468//regulation of gene expression;GO:0010560//positive regulation of glycoprotein biosynthetic process;GO:0010613//positive regulation of cardiac muscle hypertrophy;GO:0010628//…
MSTRG.10240.4	ENSBTAG00000011082	0.934483	13	5	3	bta-miR-129|bta-miR-129-5p|miR-370-y	0.0120769	IGF1	insulin like growth factor 1 [Source:VGNC Symbol;Acc:VGNC:30076]	Human Diseases;Environmental Information Processing;Environmental Information Processing;Environmental Information Processing;Environmental Information Processing;Human Diseases;Human Diseases;Cellular Processes;Environmental Information Processing;Human Diseases;Cellular Processes;Environmental Information Processing;Cellular Processes;Environmental Information Processing;Human Diseases;Environm…	Cancers;Signal transduction;Signal transduction;Signal transduction;Signal transduction;Cancers;Cancers;Cellular community - eukaryotes;Signal transduction;Cancers;Cellular community - eukaryotes;Signal transduction;Cell growth and death;Signal transduction;Cardiovascular diseases;Signal transduction;Endocrine system;Sensory system;Cardiovascular diseases;Cancers;Drug resistance;Endocrine system;…	ko05200//Pathways in cancer;ko04151//PI3K-Akt signaling pathway;ko04014//Ras signaling pathway;ko04010//MAPK signaling pathway;ko04015//Rap1 signaling pathway;ko05202//Transcriptional misregulation in cancers;ko05205//Proteoglycans in cancer;ko04510//Focal adhesion;ko04150//mTOR signaling pathway;ko05224//Breast cancer;ko04550//Signaling pathways regulating pluripotency of stem cells;ko04068//Fox…	K05459;K05459;K05459;K05459;K05459;K05459;K05459;K05459;K05459;K05459;K05459;K05459;K05459;K05459;K05459;K05459;K05459;K05459;K05459;K05459;K05459;K05459;K05459;K05459;K05459;K05459;K05459;K05459;K05459;K05459;K05459	GO:0005576//extracellular region;GO:0005615//extracellular space;GO:0035867//alphav-beta3 integrin-IGF-1-IGF1R complex;GO:0042567//insulin-like growth factor ternary complex	GO:0003674//molecular_function;GO:0005158//insulin receptor binding;GO:0005159//insulin-like growth factor receptor binding;GO:0005178//integrin binding;GO:0005179//hormone activity;GO:0008083//growth factor activity	GO:0000187//activation of MAPK activity;GO:0001775//cell activation;GO:0007165//signal transduction;GO:0008283//cell proliferation;GO:0008284//positive regulation of cell proliferation;GO:0009408//response to heat;GO:0010468//regulation of gene expression;GO:0010560//positive regulation of glycoprotein biosynthetic process;GO:0010613//positive regulation of cardiac muscle hypertrophy;GO:0010628//…
MSTRG.13424.1	ENSBTAG00000011082	0.928468	10	5	3	bta-miR-129|bta-miR-129-5p|miR-370-y	0.00530364	IGF1	insulin like growth factor 1 [Source:VGNC Symbol;Acc:VGNC:30076]	Human Diseases;Environmental Information Processing;Environmental Information Processing;Environmental Information Processing;Environmental Information Processing;Human Diseases;Human Diseases;Cellular Processes;Environmental Information Processing;Human Diseases;Cellular Processes;Environmental Information Processing;Cellular Processes;Environmental Information Processing;Human Diseases;Environm…	Cancers;Signal transduction;Signal transduction;Signal transduction;Signal transduction;Cancers;Cancers;Cellular community - eukaryotes;Signal transduction;Cancers;Cellular community - eukaryotes;Signal transduction;Cell growth and death;Signal transduction;Cardiovascular diseases;Signal transduction;Endocrine system;Sensory system;Cardiovascular diseases;Cancers;Drug resistance;Endocrine system;…	ko05200//Pathways in cancer;ko04151//PI3K-Akt signaling pathway;ko04014//Ras signaling pathway;ko04010//MAPK signaling pathway;ko04015//Rap1 signaling pathway;ko05202//Transcriptional misregulation in cancers;ko05205//Proteoglycans in cancer;ko04510//Focal adhesion;ko04150//mTOR signaling pathway;ko05224//Breast cancer;ko04550//Signaling pathways regulating pluripotency of stem cells;ko04068//Fox…	K05459;K05459;K05459;K05459;K05459;K05459;K05459;K05459;K05459;K05459;K05459;K05459;K05459;K05459;K05459;K05459;K05459;K05459;K05459;K05459;K05459;K05459;K05459;K05459;K05459;K05459;K05459;K05459;K05459;K05459;K05459	GO:0005576//extracellular region;GO:0005615//extracellular space;GO:0035867//alphav-beta3 integrin-IGF-1-IGF1R complex;GO:0042567//insulin-like growth factor ternary complex	GO:0003674//molecular_function;GO:0005158//insulin receptor binding;GO:0005159//insulin-like growth factor receptor binding;GO:0005178//integrin binding;GO:0005179//hormone activity;GO:0008083//growth factor activity	GO:0000187//activation of MAPK activity;GO:0001775//cell activation;GO:0007165//signal transduction;GO:0008283//cell proliferation;GO:0008284//positive regulation of cell proliferation;GO:0009408//response to heat;GO:0010468//regulation of gene expression;GO:0010560//positive regulation of glycoprotein biosynthetic process;GO:0010613//positive regulation of cardiac muscle hypertrophy;GO:0010628//…
MSTRG.13493.1	ENSBTAG00000011082	0.920621	6	5	2	bta-miR-1388-3p|bta-miR-3064	0.024043	IGF1	insulin like growth factor 1 [Source:VGNC Symbol;Acc:VGNC:30076]	Human Diseases;Environmental Information Processing;Environmental Information Processing;Environmental Information Processing;Environmental Information Processing;Human Diseases;Human Diseases;Cellular Processes;Environmental Information Processing;Human Diseases;Cellular Processes;Environmental Information Processing;Cellular Processes;Environmental Information Processing;Human Diseases;Environm…	Cancers;Signal transduction;Signal transduction;Signal transduction;Signal transduction;Cancers;Cancers;Cellular community - eukaryotes;Signal transduction;Cancers;Cellular community - eukaryotes;Signal transduction;Cell growth and death;Signal transduction;Cardiovascular diseases;Signal transduction;Endocrine system;Sensory system;Cardiovascular diseases;Cancers;Drug resistance;Endocrine system;…	ko05200//Pathways in cancer;ko04151//PI3K-Akt signaling pathway;ko04014//Ras signaling pathway;ko04010//MAPK signaling pathway;ko04015//Rap1 signaling pathway;ko05202//Transcriptional misregulation in cancers;ko05205//Proteoglycans in cancer;ko04510//Focal adhesion;ko04150//mTOR signaling pathway;ko05224//Breast cancer;ko04550//Signaling pathways regulating pluripotency of stem cells;ko04068//Fox…	K05459;K05459;K05459;K05459;K05459;K05459;K05459;K05459;K05459;K05459;K05459;K05459;K05459;K05459;K05459;K05459;K05459;K05459;K05459;K05459;K05459;K05459;K05459;K05459;K05459;K05459;K05459;K05459;K05459;K05459;K05459	GO:0005576//extracellular region;GO:0005615//extracellular space;GO:0035867//alphav-beta3 integrin-IGF-1-IGF1R complex;GO:0042567//insulin-like growth factor ternary complex	GO:0003674//molecular_function;GO:0005158//insulin receptor binding;GO:0005159//insulin-like growth factor receptor binding;GO:0005178//integrin binding;GO:0005179//hormone activity;GO:0008083//growth factor activity	GO:0000187//activation of MAPK activity;GO:0001775//cell activation;GO:0007165//signal transduction;GO:0008283//cell proliferation;GO:0008284//positive regulation of cell proliferation;GO:0009408//response to heat;GO:0010468//regulation of gene expression;GO:0010560//positive regulation of glycoprotein biosynthetic process;GO:0010613//positive regulation of cardiac muscle hypertrophy;GO:0010628//…
MSTRG.14078.1	ENSBTAG00000011082	0.977908	1	5	1	miR-370-y	0.0462963	IGF1	insulin like growth factor 1 [Source:VGNC Symbol;Acc:VGNC:30076]	Human Diseases;Environmental Information Processing;Environmental Information Processing;Environmental Information Processing;Environmental Information Processing;Human Diseases;Human Diseases;Cellular Processes;Environmental Information Processing;Human Diseases;Cellular Processes;Environmental Information Processing;Cellular Processes;Environmental Information Processing;Human Diseases;Environm…	Cancers;Signal transduction;Signal transduction;Signal transduction;Signal transduction;Cancers;Cancers;Cellular community - eukaryotes;Signal transduction;Cancers;Cellular community - eukaryotes;Signal transduction;Cell growth and death;Signal transduction;Cardiovascular diseases;Signal transduction;Endocrine system;Sensory system;Cardiovascular diseases;Cancers;Drug resistance;Endocrine system;…	ko05200//Pathways in cancer;ko04151//PI3K-Akt signaling pathway;ko04014//Ras signaling pathway;ko04010//MAPK signaling pathway;ko04015//Rap1 signaling pathway;ko05202//Transcriptional misregulation in cancers;ko05205//Proteoglycans in cancer;ko04510//Focal adhesion;ko04150//mTOR signaling pathway;ko05224//Breast cancer;ko04550//Signaling pathways regulating pluripotency of stem cells;ko04068//Fox…	K05459;K05459;K05459;K05459;K05459;K05459;K05459;K05459;K05459;K05459;K05459;K05459;K05459;K05459;K05459;K05459;K05459;K05459;K05459;K05459;K05459;K05459;K05459;K05459;K05459;K05459;K05459;K05459;K05459;K05459;K05459	GO:0005576//extracellular region;GO:0005615//extracellular space;GO:0035867//alphav-beta3 integrin-IGF-1-IGF1R complex;GO:0042567//insulin-like growth factor ternary complex	GO:0003674//molecular_function;GO:0005158//insulin receptor binding;GO:0005159//insulin-like growth factor receptor binding;GO:0005178//integrin binding;GO:0005179//hormone activity;GO:0008083//growth factor activity	GO:0000187//activation of MAPK activity;GO:0001775//cell activation;GO:0007165//signal transduction;GO:0008283//cell proliferation;GO:0008284//positive regulation of cell proliferation;GO:0009408//response to heat;GO:0010468//regulation of gene expression;GO:0010560//positive regulation of glycoprotein biosynthetic process;GO:0010613//positive regulation of cardiac muscle hypertrophy;GO:0010628//…
MSTRG.1484.2	ENSBTAG00000011082	0.902141	14	5	3	bta-miR-129|bta-miR-129-5p|miR-370-y	0.0151355	IGF1	insulin like growth factor 1 [Source:VGNC Symbol;Acc:VGNC:30076]	Human Diseases;Environmental Information Processing;Environmental Information Processing;Environmental Information Processing;Environmental Information Processing;Human Diseases;Human Diseases;Cellular Processes;Environmental Information Processing;Human Diseases;Cellular Processes;Environmental Information Processing;Cellular Processes;Environmental Information Processing;Human Diseases;Environm…	Cancers;Signal transduction;Signal transduction;Signal transduction;Signal transduction;Cancers;Cancers;Cellular community - eukaryotes;Signal transduction;Cancers;Cellular community - eukaryotes;Signal transduction;Cell growth and death;Signal transduction;Cardiovascular diseases;Signal transduction;Endocrine system;Sensory system;Cardiovascular diseases;Cancers;Drug resistance;Endocrine system;…	ko05200//Pathways in cancer;ko04151//PI3K-Akt signaling pathway;ko04014//Ras signaling pathway;ko04010//MAPK signaling pathway;ko04015//Rap1 signaling pathway;ko05202//Transcriptional misregulation in cancers;ko05205//Proteoglycans in cancer;ko04510//Focal adhesion;ko04150//mTOR signaling pathway;ko05224//Breast cancer;ko04550//Signaling pathways regulating pluripotency of stem cells;ko04068//Fox…	K05459;K05459;K05459;K05459;K05459;K05459;K05459;K05459;K05459;K05459;K05459;K05459;K05459;K05459;K05459;K05459;K05459;K05459;K05459;K05459;K05459;K05459;K05459;K05459;K05459;K05459;K05459;K05459;K05459;K05459;K05459	GO:0005576//extracellular region;GO:0005615//extracellular space;GO:0035867//alphav-beta3 integrin-IGF-1-IGF1R complex;GO:0042567//insulin-like growth factor ternary complex	GO:0003674//molecular_function;GO:0005158//insulin receptor binding;GO:0005159//insulin-like growth factor receptor binding;GO:0005178//integrin binding;GO:0005179//hormone activity;GO:0008083//growth factor activity	GO:0000187//activation of MAPK activity;GO:0001775//cell activation;GO:0007165//signal transduction;GO:0008283//cell proliferation;GO:0008284//positive regulation of cell proliferation;GO:0009408//response to heat;GO:0010468//regulation of gene expression;GO:0010560//positive regulation of glycoprotein biosynthetic process;GO:0010613//positive regulation of cardiac muscle hypertrophy;GO:0010628//…
MSTRG.1499.1	ENSBTAG00000011082	0.920425	7	5	3	bta-miR-129|bta-miR-129-5p|bta-miR-1388-3p	0.00161754	IGF1	insulin like growth factor 1 [Source:VGNC Symbol;Acc:VGNC:30076]	Human Diseases;Environmental Information Processing;Environmental Information Processing;Environmental Information Processing;Environmental Information Processing;Human Diseases;Human Diseases;Cellular Processes;Environmental Information Processing;Human Diseases;Cellular Processes;Environmental Information Processing;Cellular Processes;Environmental Information Processing;Human Diseases;Environm…	Cancers;Signal transduction;Signal transduction;Signal transduction;Signal transduction;Cancers;Cancers;Cellular community - eukaryotes;Signal transduction;Cancers;Cellular community - eukaryotes;Signal transduction;Cell growth and death;Signal transduction;Cardiovascular diseases;Signal transduction;Endocrine system;Sensory system;Cardiovascular diseases;Cancers;Drug resistance;Endocrine system;…	ko05200//Pathways in cancer;ko04151//PI3K-Akt signaling pathway;ko04014//Ras signaling pathway;ko04010//MAPK signaling pathway;ko04015//Rap1 signaling pathway;ko05202//Transcriptional misregulation in cancers;ko05205//Proteoglycans in cancer;ko04510//Focal adhesion;ko04150//mTOR signaling pathway;ko05224//Breast cancer;ko04550//Signaling pathways regulating pluripotency of stem cells;ko04068//Fox…	K05459;K05459;K05459;K05459;K05459;K05459;K05459;K05459;K05459;K05459;K05459;K05459;K05459;K05459;K05459;K05459;K05459;K05459;K05459;K05459;K05459;K05459;K05459;K05459;K05459;K05459;K05459;K05459;K05459;K05459;K05459	GO:0005576//extracellular region;GO:0005615//extracellular space;GO:0035867//alphav-beta3 integrin-IGF-1-IGF1R complex;GO:0042567//insulin-like growth factor ternary complex	GO:0003674//molecular_function;GO:0005158//insulin receptor binding;GO:0005159//insulin-like growth factor receptor binding;GO:0005178//integrin binding;GO:0005179//hormone activity;GO:0008083//growth factor activity	GO:0000187//activation of MAPK activity;GO:0001775//cell activation;GO:0007165//signal transduction;GO:0008283//cell proliferation;GO:0008284//positive regulation of cell proliferation;GO:0009408//response to heat;GO:0010468//regulation of gene expression;GO:0010560//positive regulation of glycoprotein biosynthetic process;GO:0010613//positive regulation of cardiac muscle hypertrophy;GO:0010628//…
MSTRG.15262.2	ENSBTAG00000011082	0.928446	5	5	3	bta-miR-129|bta-miR-129-5p|bta-miR-3064	0.00047588	IGF1	insulin like growth factor 1 [Source:VGNC Symbol;Acc:VGNC:30076]	Human Diseases;Environmental Information Processing;Environmental Information Processing;Environmental Information Processing;Environmental Information Processing;Human Diseases;Human Diseases;Cellular Processes;Environmental Information Processing;Human Diseases;Cellular Processes;Environmental Information Processing;Cellular Processes;Environmental Information Processing;Human Diseases;Environm…	Cancers;Signal transduction;Signal transduction;Signal transduction;Signal transduction;Cancers;Cancers;Cellular community - eukaryotes;Signal transduction;Cancers;Cellular community - eukaryotes;Signal transduction;Cell growth and death;Signal transduction;Cardiovascular diseases;Signal transduction;Endocrine system;Sensory system;Cardiovascular diseases;Cancers;Drug resistance;Endocrine system;…	ko05200//Pathways in cancer;ko04151//PI3K-Akt signaling pathway;ko04014//Ras signaling pathway;ko04010//MAPK signaling pathway;ko04015//Rap1 signaling pathway;ko05202//Transcriptional misregulation in cancers;ko05205//Proteoglycans in cancer;ko04510//Focal adhesion;ko04150//mTOR signaling pathway;ko05224//Breast cancer;ko04550//Signaling pathways regulating pluripotency of stem cells;ko04068//Fox…	K05459;K05459;K05459;K05459;K05459;K05459;K05459;K05459;K05459;K05459;K05459;K05459;K05459;K05459;K05459;K05459;K05459;K05459;K05459;K05459;K05459;K05459;K05459;K05459;K05459;K05459;K05459;K05459;K05459;K05459;K05459	GO:0005576//extracellular region;GO:0005615//extracellular space;GO:0035867//alphav-beta3 integrin-IGF-1-IGF1R complex;GO:0042567//insulin-like growth factor ternary complex	GO:0003674//molecular_function;GO:0005158//insulin receptor binding;GO:0005159//insulin-like growth factor receptor binding;GO:0005178//integrin binding;GO:0005179//hormone activity;GO:0008083//growth factor activity	GO:0000187//activation of MAPK activity;GO:0001775//cell activation;GO:0007165//signal transduction;GO:0008283//cell proliferation;GO:0008284//positive regulation of cell proliferation;GO:0009408//response to heat;GO:0010468//regulation of gene expression;GO:0010560//positive regulation of glycoprotein biosynthetic process;GO:0010613//positive regulation of cardiac muscle hypertrophy;GO:0010628//…
MSTRG.15659.1	ENSBTAG00000011082	0.924083	6	5	3	bta-miR-129|bta-miR-129-5p|miR-370-y	0.000937981	IGF1	insulin like growth factor 1 [Source:VGNC Symbol;Acc:VGNC:30076]	Human Diseases;Environmental Information Processing;Environmental Information Processing;Environmental Information Processing;Environmental Information Processing;Human Diseases;Human Diseases;Cellular Processes;Environmental Information Processing;Human Diseases;Cellular Processes;Environmental Information Processing;Cellular Processes;Environmental Information Processing;Human Diseases;Environm…	Cancers;Signal transduction;Signal transduction;Signal transduction;Signal transduction;Cancers;Cancers;Cellular community - eukaryotes;Signal transduction;Cancers;Cellular community - eukaryotes;Signal transduction;Cell growth and death;Signal transduction;Cardiovascular diseases;Signal transduction;Endocrine system;Sensory system;Cardiovascular diseases;Cancers;Drug resistance;Endocrine system;…	ko05200//Pathways in cancer;ko04151//PI3K-Akt signaling pathway;ko04014//Ras signaling pathway;ko04010//MAPK signaling pathway;ko04015//Rap1 signaling pathway;ko05202//Transcriptional misregulation in cancers;ko05205//Proteoglycans in cancer;ko04510//Focal adhesion;ko04150//mTOR signaling pathway;ko05224//Breast cancer;ko04550//Signaling pathways regulating pluripotency of stem cells;ko04068//Fox…	K05459;K05459;K05459;K05459;K05459;K05459;K05459;K05459;K05459;K05459;K05459;K05459;K05459;K05459;K05459;K05459;K05459;K05459;K05459;K05459;K05459;K05459;K05459;K05459;K05459;K05459;K05459;K05459;K05459;K05459;K05459	GO:0005576//extracellular region;GO:0005615//extracellular space;GO:0035867//alphav-beta3 integrin-IGF-1-IGF1R complex;GO:0042567//insulin-like growth factor ternary complex	GO:0003674//molecular_function;GO:0005158//insulin receptor binding;GO:0005159//insulin-like growth factor receptor binding;GO:0005178//integrin binding;GO:0005179//hormone activity;GO:0008083//growth factor activity	GO:0000187//activation of MAPK activity;GO:0001775//cell activation;GO:0007165//signal transduction;GO:0008283//cell proliferation;GO:0008284//positive regulation of cell proliferation;GO:0009408//response to heat;GO:0010468//regulation of gene expression;GO:0010560//positive regulation of glycoprotein biosynthetic process;GO:0010613//positive regulation of cardiac muscle hypertrophy;GO:0010628//…
MSTRG.15701.1	ENSBTAG00000011082	0.977219	14	5	4	bta-miR-129|bta-miR-129-5p|bta-miR-1388-3p|bta-miR-3064	0.000862086	IGF1	insulin like growth factor 1 [Source:VGNC Symbol;Acc:VGNC:30076]	Human Diseases;Environmental Information Processing;Environmental Information Processing;Environmental Information Processing;Environmental Information Processing;Human Diseases;Human Diseases;Cellular Processes;Environmental Information Processing;Human Diseases;Cellular Processes;Environmental Information Processing;Cellular Processes;Environmental Information Processing;Human Diseases;Environm…	Cancers;Signal transduction;Signal transduction;Signal transduction;Signal transduction;Cancers;Cancers;Cellular community - eukaryotes;Signal transduction;Cancers;Cellular community - eukaryotes;Signal transduction;Cell growth and death;Signal transduction;Cardiovascular diseases;Signal transduction;Endocrine system;Sensory system;Cardiovascular diseases;Cancers;Drug resistance;Endocrine system;…	ko05200//Pathways in cancer;ko04151//PI3K-Akt signaling pathway;ko04014//Ras signaling pathway;ko04010//MAPK signaling pathway;ko04015//Rap1 signaling pathway;ko05202//Transcriptional misregulation in cancers;ko05205//Proteoglycans in cancer;ko04510//Focal adhesion;ko04150//mTOR signaling pathway;ko05224//Breast cancer;ko04550//Signaling pathways regulating pluripotency of stem cells;ko04068//Fox…	K05459;K05459;K05459;K05459;K05459;K05459;K05459;K05459;K05459;K05459;K05459;K05459;K05459;K05459;K05459;K05459;K05459;K05459;K05459;K05459;K05459;K05459;K05459;K05459;K05459;K05459;K05459;K05459;K05459;K05459;K05459	GO:0005576//extracellular region;GO:0005615//extracellular space;GO:0035867//alphav-beta3 integrin-IGF-1-IGF1R complex;GO:0042567//insulin-like growth factor ternary complex	GO:0003674//molecular_function;GO:0005158//insulin receptor binding;GO:0005159//insulin-like growth factor receptor binding;GO:0005178//integrin binding;GO:0005179//hormone activity;GO:0008083//growth factor activity	GO:0000187//activation of MAPK activity;GO:0001775//cell activation;GO:0007165//signal transduction;GO:0008283//cell proliferation;GO:0008284//positive regulation of cell proliferation;GO:0009408//response to heat;GO:0010468//regulation of gene expression;GO:0010560//positive regulation of glycoprotein biosynthetic process;GO:0010613//positive regulation of cardiac muscle hypertrophy;GO:0010628//…
MSTRG.15831.1	ENSBTAG00000011082	0.929946	3	5	2	bta-miR-129|bta-miR-129-5p	0.00509414	IGF1	insulin like growth factor 1 [Source:VGNC Symbol;Acc:VGNC:30076]	Human Diseases;Environmental Information Processing;Environmental Information Processing;Environmental Information Processing;Environmental Information Processing;Human Diseases;Human Diseases;Cellular Processes;Environmental Information Processing;Human Diseases;Cellular Processes;Environmental Information Processing;Cellular Processes;Environmental Information Processing;Human Diseases;Environm…	Cancers;Signal transduction;Signal transduction;Signal transduction;Signal transduction;Cancers;Cancers;Cellular community - eukaryotes;Signal transduction;Cancers;Cellular community - eukaryotes;Signal transduction;Cell growth and death;Signal transduction;Cardiovascular diseases;Signal transduction;Endocrine system;Sensory system;Cardiovascular diseases;Cancers;Drug resistance;Endocrine system;…	ko05200//Pathways in cancer;ko04151//PI3K-Akt signaling pathway;ko04014//Ras signaling pathway;ko04010//MAPK signaling pathway;ko04015//Rap1 signaling pathway;ko05202//Transcriptional misregulation in cancers;ko05205//Proteoglycans in cancer;ko04510//Focal adhesion;ko04150//mTOR signaling pathway;ko05224//Breast cancer;ko04550//Signaling pathways regulating pluripotency of stem cells;ko04068//Fox…	K05459;K05459;K05459;K05459;K05459;K05459;K05459;K05459;K05459;K05459;K05459;K05459;K05459;K05459;K05459;K05459;K05459;K05459;K05459;K05459;K05459;K05459;K05459;K05459;K05459;K05459;K05459;K05459;K05459;K05459;K05459	GO:0005576//extracellular region;GO:0005615//extracellular space;GO:0035867//alphav-beta3 integrin-IGF-1-IGF1R complex;GO:0042567//insulin-like growth factor ternary complex	GO:0003674//molecular_function;GO:0005158//insulin receptor binding;GO:0005159//insulin-like growth factor receptor binding;GO:0005178//integrin binding;GO:0005179//hormone activity;GO:0008083//growth factor activity	GO:0000187//activation of MAPK activity;GO:0001775//cell activation;GO:0007165//signal transduction;GO:0008283//cell proliferation;GO:0008284//positive regulation of cell proliferation;GO:0009408//response to heat;GO:0010468//regulation of gene expression;GO:0010560//positive regulation of glycoprotein biosynthetic process;GO:0010613//positive regulation of cardiac muscle hypertrophy;GO:0010628//…
MSTRG.15831.3	ENSBTAG00000011082	0.937461	2	5	2	bta-miR-129|bta-miR-129-5p	0.0017307	IGF1	insulin like growth factor 1 [Source:VGNC Symbol;Acc:VGNC:30076]	Human Diseases;Environmental Information Processing;Environmental Information Processing;Environmental Information Processing;Environmental Information Processing;Human Diseases;Human Diseases;Cellular Processes;Environmental Information Processing;Human Diseases;Cellular Processes;Environmental Information Processing;Cellular Processes;Environmental Information Processing;Human Diseases;Environm…	Cancers;Signal transduction;Signal transduction;Signal transduction;Signal transduction;Cancers;Cancers;Cellular community - eukaryotes;Signal transduction;Cancers;Cellular community - eukaryotes;Signal transduction;Cell growth and death;Signal transduction;Cardiovascular diseases;Signal transduction;Endocrine system;Sensory system;Cardiovascular diseases;Cancers;Drug resistance;Endocrine system;…	ko05200//Pathways in cancer;ko04151//PI3K-Akt signaling pathway;ko04014//Ras signaling pathway;ko04010//MAPK signaling pathway;ko04015//Rap1 signaling pathway;ko05202//Transcriptional misregulation in cancers;ko05205//Proteoglycans in cancer;ko04510//Focal adhesion;ko04150//mTOR signaling pathway;ko05224//Breast cancer;ko04550//Signaling pathways regulating pluripotency of stem cells;ko04068//Fox…	K05459;K05459;K05459;K05459;K05459;K05459;K05459;K05459;K05459;K05459;K05459;K05459;K05459;K05459;K05459;K05459;K05459;K05459;K05459;K05459;K05459;K05459;K05459;K05459;K05459;K05459;K05459;K05459;K05459;K05459;K05459	GO:0005576//extracellular region;GO:0005615//extracellular space;GO:0035867//alphav-beta3 integrin-IGF-1-IGF1R complex;GO:0042567//insulin-like growth factor ternary complex	GO:0003674//molecular_function;GO:0005158//insulin receptor binding;GO:0005159//insulin-like growth factor receptor binding;GO:0005178//integrin binding;GO:0005179//hormone activity;GO:0008083//growth factor activity	GO:0000187//activation of MAPK activity;GO:0001775//cell activation;GO:0007165//signal transduction;GO:0008283//cell proliferation;GO:0008284//positive regulation of cell proliferation;GO:0009408//response to heat;GO:0010468//regulation of gene expression;GO:0010560//positive regulation of glycoprotein biosynthetic process;GO:0010613//positive regulation of cardiac muscle hypertrophy;GO:0010628//…
MSTRG.15970.1	ENSBTAG00000011082	0.940889	15	5	5	bta-miR-129|bta-miR-129-5p|bta-miR-1388-3p|bta-miR-3064|miR-370-y	2.69402e-05	IGF1	insulin like growth factor 1 [Source:VGNC Symbol;Acc:VGNC:30076]	Human Diseases;Environmental Information Processing;Environmental Information Processing;Environmental Information Processing;Environmental Information Processing;Human Diseases;Human Diseases;Cellular Processes;Environmental Information Processing;Human Diseases;Cellular Processes;Environmental Information Processing;Cellular Processes;Environmental Information Processing;Human Diseases;Environm…	Cancers;Signal transduction;Signal transduction;Signal transduction;Signal transduction;Cancers;Cancers;Cellular community - eukaryotes;Signal transduction;Cancers;Cellular community - eukaryotes;Signal transduction;Cell growth and death;Signal transduction;Cardiovascular diseases;Signal transduction;Endocrine system;Sensory system;Cardiovascular diseases;Cancers;Drug resistance;Endocrine system;…	ko05200//Pathways in cancer;ko04151//PI3K-Akt signaling pathway;ko04014//Ras signaling pathway;ko04010//MAPK signaling pathway;ko04015//Rap1 signaling pathway;ko05202//Transcriptional misregulation in cancers;ko05205//Proteoglycans in cancer;ko04510//Focal adhesion;ko04150//mTOR signaling pathway;ko05224//Breast cancer;ko04550//Signaling pathways regulating pluripotency of stem cells;ko04068//Fox…	K05459;K05459;K05459;K05459;K05459;K05459;K05459;K05459;K05459;K05459;K05459;K05459;K05459;K05459;K05459;K05459;K05459;K05459;K05459;K05459;K05459;K05459;K05459;K05459;K05459;K05459;K05459;K05459;K05459;K05459;K05459	GO:0005576//extracellular region;GO:0005615//extracellular space;GO:0035867//alphav-beta3 integrin-IGF-1-IGF1R complex;GO:0042567//insulin-like growth factor ternary complex	GO:0003674//molecular_function;GO:0005158//insulin receptor binding;GO:0005159//insulin-like growth factor receptor binding;GO:0005178//integrin binding;GO:0005179//hormone activity;GO:0008083//growth factor activity	GO:0000187//activation of MAPK activity;GO:0001775//cell activation;GO:0007165//signal transduction;GO:0008283//cell proliferation;GO:0008284//positive regulation of cell proliferation;GO:0009408//response to heat;GO:0010468//regulation of gene expression;GO:0010560//positive regulation of glycoprotein biosynthetic process;GO:0010613//positive regulation of cardiac muscle hypertrophy;GO:0010628//…
MSTRG.16208.1	ENSBTAG00000011082	0.941164	5	5	3	bta-miR-129|bta-miR-129-5p|miR-370-y	0.00047588	IGF1	insulin like growth factor 1 [Source:VGNC Symbol;Acc:VGNC:30076]	Human Diseases;Environmental Information Processing;Environmental Information Processing;Environmental Information Processing;Environmental Information Processing;Human Diseases;Human Diseases;Cellular Processes;Environmental Information Processing;Human Diseases;Cellular Processes;Environmental Information Processing;Cellular Processes;Environmental Information Processing;Human Diseases;Environm…	Cancers;Signal transduction;Signal transduction;Signal transduction;Signal transduction;Cancers;Cancers;Cellular community - eukaryotes;Signal transduction;Cancers;Cellular community - eukaryotes;Signal transduction;Cell growth and death;Signal transduction;Cardiovascular diseases;Signal transduction;Endocrine system;Sensory system;Cardiovascular diseases;Cancers;Drug resistance;Endocrine system;…	ko05200//Pathways in cancer;ko04151//PI3K-Akt signaling pathway;ko04014//Ras signaling pathway;ko04010//MAPK signaling pathway;ko04015//Rap1 signaling pathway;ko05202//Transcriptional misregulation in cancers;ko05205//Proteoglycans in cancer;ko04510//Focal adhesion;ko04150//mTOR signaling pathway;ko05224//Breast cancer;ko04550//Signaling pathways regulating pluripotency of stem cells;ko04068//Fox…	K05459;K05459;K05459;K05459;K05459;K05459;K05459;K05459;K05459;K05459;K05459;K05459;K05459;K05459;K05459;K05459;K05459;K05459;K05459;K05459;K05459;K05459;K05459;K05459;K05459;K05459;K05459;K05459;K05459;K05459;K05459	GO:0005576//extracellular region;GO:0005615//extracellular space;GO:0035867//alphav-beta3 integrin-IGF-1-IGF1R complex;GO:0042567//insulin-like growth factor ternary complex	GO:0003674//molecular_function;GO:0005158//insulin receptor binding;GO:0005159//insulin-like growth factor receptor binding;GO:0005178//integrin binding;GO:0005179//hormone activity;GO:0008083//growth factor activity	GO:0000187//activation of MAPK activity;GO:0001775//cell activation;GO:0007165//signal transduction;GO:0008283//cell proliferation;GO:0008284//positive regulation of cell proliferation;GO:0009408//response to heat;GO:0010468//regulation of gene expression;GO:0010560//positive regulation of glycoprotein biosynthetic process;GO:0010613//positive regulation of cardiac muscle hypertrophy;GO:0010628//…
MSTRG.16208.3	ENSBTAG00000011082	0.919794	5	5	3	bta-miR-129|bta-miR-129-5p|miR-370-y	0.00047588	IGF1	insulin like growth factor 1 [Source:VGNC Symbol;Acc:VGNC:30076]	Human Diseases;Environmental Information Processing;Environmental Information Processing;Environmental Information Processing;Environmental Information Processing;Human Diseases;Human Diseases;Cellular Processes;Environmental Information Processing;Human Diseases;Cellular Processes;Environmental Information Processing;Cellular Processes;Environmental Information Processing;Human Diseases;Environm…	Cancers;Signal transduction;Signal transduction;Signal transduction;Signal transduction;Cancers;Cancers;Cellular community - eukaryotes;Signal transduction;Cancers;Cellular community - eukaryotes;Signal transduction;Cell growth and death;Signal transduction;Cardiovascular diseases;Signal transduction;Endocrine system;Sensory system;Cardiovascular diseases;Cancers;Drug resistance;Endocrine system;…	ko05200//Pathways in cancer;ko04151//PI3K-Akt signaling pathway;ko04014//Ras signaling pathway;ko04010//MAPK signaling pathway;ko04015//Rap1 signaling pathway;ko05202//Transcriptional misregulation in cancers;ko05205//Proteoglycans in cancer;ko04510//Focal adhesion;ko04150//mTOR signaling pathway;ko05224//Breast cancer;ko04550//Signaling pathways regulating pluripotency of stem cells;ko04068//Fox…	K05459;K05459;K05459;K05459;K05459;K05459;K05459;K05459;K05459;K05459;K05459;K05459;K05459;K05459;K05459;K05459;K05459;K05459;K05459;K05459;K05459;K05459;K05459;K05459;K05459;K05459;K05459;K05459;K05459;K05459;K05459	GO:0005576//extracellular region;GO:0005615//extracellular space;GO:0035867//alphav-beta3 integrin-IGF-1-IGF1R complex;GO:0042567//insulin-like growth factor ternary complex	GO:0003674//molecular_function;GO:0005158//insulin receptor binding;GO:0005159//insulin-like growth factor receptor binding;GO:0005178//integrin binding;GO:0005179//hormone activity;GO:0008083//growth factor activity	GO:0000187//activation of MAPK activity;GO:0001775//cell activation;GO:0007165//signal transduction;GO:0008283//cell proliferation;GO:0008284//positive regulation of cell proliferation;GO:0009408//response to heat;GO:0010468//regulation of gene expression;GO:0010560//positive regulation of glycoprotein biosynthetic process;GO:0010613//positive regulation of cardiac muscle hypertrophy;GO:0010628//…
MSTRG.16983.2	ENSBTAG00000011082	0.910991	6	5	2	bta-miR-1388-3p|bta-miR-3064	0.024043	IGF1	insulin like growth factor 1 [Source:VGNC Symbol;Acc:VGNC:30076]	Human Diseases;Environmental Information Processing;Environmental Information Processing;Environmental Information Processing;Environmental Information Processing;Human Diseases;Human Diseases;Cellular Processes;Environmental Information Processing;Human Diseases;Cellular Processes;Environmental Information Processing;Cellular Processes;Environmental Information Processing;Human Diseases;Environm…	Cancers;Signal transduction;Signal transduction;Signal transduction;Signal transduction;Cancers;Cancers;Cellular community - eukaryotes;Signal transduction;Cancers;Cellular community - eukaryotes;Signal transduction;Cell growth and death;Signal transduction;Cardiovascular diseases;Signal transduction;Endocrine system;Sensory system;Cardiovascular diseases;Cancers;Drug resistance;Endocrine system;…	ko05200//Pathways in cancer;ko04151//PI3K-Akt signaling pathway;ko04014//Ras signaling pathway;ko04010//MAPK signaling pathway;ko04015//Rap1 signaling pathway;ko05202//Transcriptional misregulation in cancers;ko05205//Proteoglycans in cancer;ko04510//Focal adhesion;ko04150//mTOR signaling pathway;ko05224//Breast cancer;ko04550//Signaling pathways regulating pluripotency of stem cells;ko04068//Fox…	K05459;K05459;K05459;K05459;K05459;K05459;K05459;K05459;K05459;K05459;K05459;K05459;K05459;K05459;K05459;K05459;K05459;K05459;K05459;K05459;K05459;K05459;K05459;K05459;K05459;K05459;K05459;K05459;K05459;K05459;K05459	GO:0005576//extracellular region;GO:0005615//extracellular space;GO:0035867//alphav-beta3 integrin-IGF-1-IGF1R complex;GO:0042567//insulin-like growth factor ternary complex	GO:0003674//molecular_function;GO:0005158//insulin receptor binding;GO:0005159//insulin-like growth factor receptor binding;GO:0005178//integrin binding;GO:0005179//hormone activity;GO:0008083//growth factor activity	GO:0000187//activation of MAPK activity;GO:0001775//cell activation;GO:0007165//signal transduction;GO:0008283//cell proliferation;GO:0008284//positive regulation of cell proliferation;GO:0009408//response to heat;GO:0010468//regulation of gene expression;GO:0010560//positive regulation of glycoprotein biosynthetic process;GO:0010613//positive regulation of cardiac muscle hypertrophy;GO:0010628//…
MSTRG.17882.1	ENSBTAG00000011082	0.955007	5	5	3	bta-miR-129|bta-miR-129-5p|miR-370-y	0.00047588	IGF1	insulin like growth factor 1 [Source:VGNC Symbol;Acc:VGNC:30076]	Human Diseases;Environmental Information Processing;Environmental Information Processing;Environmental Information Processing;Environmental Information Processing;Human Diseases;Human Diseases;Cellular Processes;Environmental Information Processing;Human Diseases;Cellular Processes;Environmental Information Processing;Cellular Processes;Environmental Information Processing;Human Diseases;Environm…	Cancers;Signal transduction;Signal transduction;Signal transduction;Signal transduction;Cancers;Cancers;Cellular community - eukaryotes;Signal transduction;Cancers;Cellular community - eukaryotes;Signal transduction;Cell growth and death;Signal transduction;Cardiovascular diseases;Signal transduction;Endocrine system;Sensory system;Cardiovascular diseases;Cancers;Drug resistance;Endocrine system;…	ko05200//Pathways in cancer;ko04151//PI3K-Akt signaling pathway;ko04014//Ras signaling pathway;ko04010//MAPK signaling pathway;ko04015//Rap1 signaling pathway;ko05202//Transcriptional misregulation in cancers;ko05205//Proteoglycans in cancer;ko04510//Focal adhesion;ko04150//mTOR signaling pathway;ko05224//Breast cancer;ko04550//Signaling pathways regulating pluripotency of stem cells;ko04068//Fox…	K05459;K05459;K05459;K05459;K05459;K05459;K05459;K05459;K05459;K05459;K05459;K05459;K05459;K05459;K05459;K05459;K05459;K05459;K05459;K05459;K05459;K05459;K05459;K05459;K05459;K05459;K05459;K05459;K05459;K05459;K05459	GO:0005576//extracellular region;GO:0005615//extracellular space;GO:0035867//alphav-beta3 integrin-IGF-1-IGF1R complex;GO:0042567//insulin-like growth factor ternary complex	GO:0003674//molecular_function;GO:0005158//insulin receptor binding;GO:0005159//insulin-like growth factor receptor binding;GO:0005178//integrin binding;GO:0005179//hormone activity;GO:0008083//growth factor activity	GO:0000187//activation of MAPK activity;GO:0001775//cell activation;GO:0007165//signal transduction;GO:0008283//cell proliferation;GO:0008284//positive regulation of cell proliferation;GO:0009408//response to heat;GO:0010468//regulation of gene expression;GO:0010560//positive regulation of glycoprotein biosynthetic process;GO:0010613//positive regulation of cardiac muscle hypertrophy;GO:0010628//…
MSTRG.19153.1	ENSBTAG00000011082	0.986697	15	5	5	bta-miR-129|bta-miR-129-5p|bta-miR-1388-3p|bta-miR-3064|miR-370-y	2.69402e-05	IGF1	insulin like growth factor 1 [Source:VGNC Symbol;Acc:VGNC:30076]	Human Diseases;Environmental Information Processing;Environmental Information Processing;Environmental Information Processing;Environmental Information Processing;Human Diseases;Human Diseases;Cellular Processes;Environmental Information Processing;Human Diseases;Cellular Processes;Environmental Information Processing;Cellular Processes;Environmental Information Processing;Human Diseases;Environm…	Cancers;Signal transduction;Signal transduction;Signal transduction;Signal transduction;Cancers;Cancers;Cellular community - eukaryotes;Signal transduction;Cancers;Cellular community - eukaryotes;Signal transduction;Cell growth and death;Signal transduction;Cardiovascular diseases;Signal transduction;Endocrine system;Sensory system;Cardiovascular diseases;Cancers;Drug resistance;Endocrine system;…	ko05200//Pathways in cancer;ko04151//PI3K-Akt signaling pathway;ko04014//Ras signaling pathway;ko04010//MAPK signaling pathway;ko04015//Rap1 signaling pathway;ko05202//Transcriptional misregulation in cancers;ko05205//Proteoglycans in cancer;ko04510//Focal adhesion;ko04150//mTOR signaling pathway;ko05224//Breast cancer;ko04550//Signaling pathways regulating pluripotency of stem cells;ko04068//Fox…	K05459;K05459;K05459;K05459;K05459;K05459;K05459;K05459;K05459;K05459;K05459;K05459;K05459;K05459;K05459;K05459;K05459;K05459;K05459;K05459;K05459;K05459;K05459;K05459;K05459;K05459;K05459;K05459;K05459;K05459;K05459	GO:0005576//extracellular region;GO:0005615//extracellular space;GO:0035867//alphav-beta3 integrin-IGF-1-IGF1R complex;GO:0042567//insulin-like growth factor ternary complex	GO:0003674//molecular_function;GO:0005158//insulin receptor binding;GO:0005159//insulin-like growth factor receptor binding;GO:0005178//integrin binding;GO:0005179//hormone activity;GO:0008083//growth factor activity	GO:0000187//activation of MAPK activity;GO:0001775//cell activation;GO:0007165//signal transduction;GO:0008283//cell proliferation;GO:0008284//positive regulation of cell proliferation;GO:0009408//response to heat;GO:0010468//regulation of gene expression;GO:0010560//positive regulation of glycoprotein biosynthetic process;GO:0010613//positive regulation of cardiac muscle hypertrophy;GO:0010628//…
MSTRG.20008.3	ENSBTAG00000011082	0.994092	11	5	3	bta-miR-129|bta-miR-129-5p|miR-370-y	0.00718326	IGF1	insulin like growth factor 1 [Source:VGNC Symbol;Acc:VGNC:30076]	Human Diseases;Environmental Information Processing;Environmental Information Processing;Environmental Information Processing;Environmental Information Processing;Human Diseases;Human Diseases;Cellular Processes;Environmental Information Processing;Human Diseases;Cellular Processes;Environmental Information Processing;Cellular Processes;Environmental Information Processing;Human Diseases;Environm…	Cancers;Signal transduction;Signal transduction;Signal transduction;Signal transduction;Cancers;Cancers;Cellular community - eukaryotes;Signal transduction;Cancers;Cellular community - eukaryotes;Signal transduction;Cell growth and death;Signal transduction;Cardiovascular diseases;Signal transduction;Endocrine system;Sensory system;Cardiovascular diseases;Cancers;Drug resistance;Endocrine system;…	ko05200//Pathways in cancer;ko04151//PI3K-Akt signaling pathway;ko04014//Ras signaling pathway;ko04010//MAPK signaling pathway;ko04015//Rap1 signaling pathway;ko05202//Transcriptional misregulation in cancers;ko05205//Proteoglycans in cancer;ko04510//Focal adhesion;ko04150//mTOR signaling pathway;ko05224//Breast cancer;ko04550//Signaling pathways regulating pluripotency of stem cells;ko04068//Fox…	K05459;K05459;K05459;K05459;K05459;K05459;K05459;K05459;K05459;K05459;K05459;K05459;K05459;K05459;K05459;K05459;K05459;K05459;K05459;K05459;K05459;K05459;K05459;K05459;K05459;K05459;K05459;K05459;K05459;K05459;K05459	GO:0005576//extracellular region;GO:0005615//extracellular space;GO:0035867//alphav-beta3 integrin-IGF-1-IGF1R complex;GO:0042567//insulin-like growth factor ternary complex	GO:0003674//molecular_function;GO:0005158//insulin receptor binding;GO:0005159//insulin-like growth factor receptor binding;GO:0005178//integrin binding;GO:0005179//hormone activity;GO:0008083//growth factor activity	GO:0000187//activation of MAPK activity;GO:0001775//cell activation;GO:0007165//signal transduction;GO:0008283//cell proliferation;GO:0008284//positive regulation of cell proliferation;GO:0009408//response to heat;GO:0010468//regulation of gene expression;GO:0010560//positive regulation of glycoprotein biosynthetic process;GO:0010613//positive regulation of cardiac muscle hypertrophy;GO:0010628//…
MSTRG.20113.1	ENSBTAG00000011082	0.948126	8	5	2	bta-miR-129|bta-miR-129-5p	0.0431676	IGF1	insulin like growth factor 1 [Source:VGNC Symbol;Acc:VGNC:30076]	Human Diseases;Environmental Information Processing;Environmental Information Processing;Environmental Information Processing;Environmental Information Processing;Human Diseases;Human Diseases;Cellular Processes;Environmental Information Processing;Human Diseases;Cellular Processes;Environmental Information Processing;Cellular Processes;Environmental Information Processing;Human Diseases;Environm…	Cancers;Signal transduction;Signal transduction;Signal transduction;Signal transduction;Cancers;Cancers;Cellular community - eukaryotes;Signal transduction;Cancers;Cellular community - eukaryotes;Signal transduction;Cell growth and death;Signal transduction;Cardiovascular diseases;Signal transduction;Endocrine system;Sensory system;Cardiovascular diseases;Cancers;Drug resistance;Endocrine system;…	ko05200//Pathways in cancer;ko04151//PI3K-Akt signaling pathway;ko04014//Ras signaling pathway;ko04010//MAPK signaling pathway;ko04015//Rap1 signaling pathway;ko05202//Transcriptional misregulation in cancers;ko05205//Proteoglycans in cancer;ko04510//Focal adhesion;ko04150//mTOR signaling pathway;ko05224//Breast cancer;ko04550//Signaling pathways regulating pluripotency of stem cells;ko04068//Fox…	K05459;K05459;K05459;K05459;K05459;K05459;K05459;K05459;K05459;K05459;K05459;K05459;K05459;K05459;K05459;K05459;K05459;K05459;K05459;K05459;K05459;K05459;K05459;K05459;K05459;K05459;K05459;K05459;K05459;K05459;K05459	GO:0005576//extracellular region;GO:0005615//extracellular space;GO:0035867//alphav-beta3 integrin-IGF-1-IGF1R complex;GO:0042567//insulin-like growth factor ternary complex	GO:0003674//molecular_function;GO:0005158//insulin receptor binding;GO:0005159//insulin-like growth factor receptor binding;GO:0005178//integrin binding;GO:0005179//hormone activity;GO:0008083//growth factor activity	GO:0000187//activation of MAPK activity;GO:0001775//cell activation;GO:0007165//signal transduction;GO:0008283//cell proliferation;GO:0008284//positive regulation of cell proliferation;GO:0009408//response to heat;GO:0010468//regulation of gene expression;GO:0010560//positive regulation of glycoprotein biosynthetic process;GO:0010613//positive regulation of cardiac muscle hypertrophy;GO:0010628//…
MSTRG.20171.1	ENSBTAG00000011082	0.960641	19	5	3	bta-miR-129|bta-miR-129-5p|miR-370-y	0.0372408	IGF1	insulin like growth factor 1 [Source:VGNC Symbol;Acc:VGNC:30076]	Human Diseases;Environmental Information Processing;Environmental Information Processing;Environmental Information Processing;Environmental Information Processing;Human Diseases;Human Diseases;Cellular Processes;Environmental Information Processing;Human Diseases;Cellular Processes;Environmental Information Processing;Cellular Processes;Environmental Information Processing;Human Diseases;Environm…	Cancers;Signal transduction;Signal transduction;Signal transduction;Signal transduction;Cancers;Cancers;Cellular community - eukaryotes;Signal transduction;Cancers;Cellular community - eukaryotes;Signal transduction;Cell growth and death;Signal transduction;Cardiovascular diseases;Signal transduction;Endocrine system;Sensory system;Cardiovascular diseases;Cancers;Drug resistance;Endocrine system;…	ko05200//Pathways in cancer;ko04151//PI3K-Akt signaling pathway;ko04014//Ras signaling pathway;ko04010//MAPK signaling pathway;ko04015//Rap1 signaling pathway;ko05202//Transcriptional misregulation in cancers;ko05205//Proteoglycans in cancer;ko04510//Focal adhesion;ko04150//mTOR signaling pathway;ko05224//Breast cancer;ko04550//Signaling pathways regulating pluripotency of stem cells;ko04068//Fox…	K05459;K05459;K05459;K05459;K05459;K05459;K05459;K05459;K05459;K05459;K05459;K05459;K05459;K05459;K05459;K05459;K05459;K05459;K05459;K05459;K05459;K05459;K05459;K05459;K05459;K05459;K05459;K05459;K05459;K05459;K05459	GO:0005576//extracellular region;GO:0005615//extracellular space;GO:0035867//alphav-beta3 integrin-IGF-1-IGF1R complex;GO:0042567//insulin-like growth factor ternary complex	GO:0003674//molecular_function;GO:0005158//insulin receptor binding;GO:0005159//insulin-like growth factor receptor binding;GO:0005178//integrin binding;GO:0005179//hormone activity;GO:0008083//growth factor activity	GO:0000187//activation of MAPK activity;GO:0001775//cell activation;GO:0007165//signal transduction;GO:0008283//cell proliferation;GO:0008284//positive regulation of cell proliferation;GO:0009408//response to heat;GO:0010468//regulation of gene expression;GO:0010560//positive regulation of glycoprotein biosynthetic process;GO:0010613//positive regulation of cardiac muscle hypertrophy;GO:0010628//…
MSTRG.20651.1	ENSBTAG00000011082	0.920043	9	5	3	bta-miR-129|bta-miR-129-5p|miR-370-y	0.00376861	IGF1	insulin like growth factor 1 [Source:VGNC Symbol;Acc:VGNC:30076]	Human Diseases;Environmental Information Processing;Environmental Information Processing;Environmental Information Processing;Environmental Information Processing;Human Diseases;Human Diseases;Cellular Processes;Environmental Information Processing;Human Diseases;Cellular Processes;Environmental Information Processing;Cellular Processes;Environmental Information Processing;Human Diseases;Environm…	Cancers;Signal transduction;Signal transduction;Signal transduction;Signal transduction;Cancers;Cancers;Cellular community - eukaryotes;Signal transduction;Cancers;Cellular community - eukaryotes;Signal transduction;Cell growth and death;Signal transduction;Cardiovascular diseases;Signal transduction;Endocrine system;Sensory system;Cardiovascular diseases;Cancers;Drug resistance;Endocrine system;…	ko05200//Pathways in cancer;ko04151//PI3K-Akt signaling pathway;ko04014//Ras signaling pathway;ko04010//MAPK signaling pathway;ko04015//Rap1 signaling pathway;ko05202//Transcriptional misregulation in cancers;ko05205//Proteoglycans in cancer;ko04510//Focal adhesion;ko04150//mTOR signaling pathway;ko05224//Breast cancer;ko04550//Signaling pathways regulating pluripotency of stem cells;ko04068//Fox…	K05459;K05459;K05459;K05459;K05459;K05459;K05459;K05459;K05459;K05459;K05459;K05459;K05459;K05459;K05459;K05459;K05459;K05459;K05459;K05459;K05459;K05459;K05459;K05459;K05459;K05459;K05459;K05459;K05459;K05459;K05459	GO:0005576//extracellular region;GO:0005615//extracellular space;GO:0035867//alphav-beta3 integrin-IGF-1-IGF1R complex;GO:0042567//insulin-like growth factor ternary complex	GO:0003674//molecular_function;GO:0005158//insulin receptor binding;GO:0005159//insulin-like growth factor receptor binding;GO:0005178//integrin binding;GO:0005179//hormone activity;GO:0008083//growth factor activity	GO:0000187//activation of MAPK activity;GO:0001775//cell activation;GO:0007165//signal transduction;GO:0008283//cell proliferation;GO:0008284//positive regulation of cell proliferation;GO:0009408//response to heat;GO:0010468//regulation of gene expression;GO:0010560//positive regulation of glycoprotein biosynthetic process;GO:0010613//positive regulation of cardiac muscle hypertrophy;GO:0010628//…
MSTRG.2806.1	ENSBTAG00000011082	0.941861	8	5	3	bta-miR-129|bta-miR-129-5p|miR-370-y	0.00255009	IGF1	insulin like growth factor 1 [Source:VGNC Symbol;Acc:VGNC:30076]	Human Diseases;Environmental Information Processing;Environmental Information Processing;Environmental Information Processing;Environmental Information Processing;Human Diseases;Human Diseases;Cellular Processes;Environmental Information Processing;Human Diseases;Cellular Processes;Environmental Information Processing;Cellular Processes;Environmental Information Processing;Human Diseases;Environm…	Cancers;Signal transduction;Signal transduction;Signal transduction;Signal transduction;Cancers;Cancers;Cellular community - eukaryotes;Signal transduction;Cancers;Cellular community - eukaryotes;Signal transduction;Cell growth and death;Signal transduction;Cardiovascular diseases;Signal transduction;Endocrine system;Sensory system;Cardiovascular diseases;Cancers;Drug resistance;Endocrine system;…	ko05200//Pathways in cancer;ko04151//PI3K-Akt signaling pathway;ko04014//Ras signaling pathway;ko04010//MAPK signaling pathway;ko04015//Rap1 signaling pathway;ko05202//Transcriptional misregulation in cancers;ko05205//Proteoglycans in cancer;ko04510//Focal adhesion;ko04150//mTOR signaling pathway;ko05224//Breast cancer;ko04550//Signaling pathways regulating pluripotency of stem cells;ko04068//Fox…	K05459;K05459;K05459;K05459;K05459;K05459;K05459;K05459;K05459;K05459;K05459;K05459;K05459;K05459;K05459;K05459;K05459;K05459;K05459;K05459;K05459;K05459;K05459;K05459;K05459;K05459;K05459;K05459;K05459;K05459;K05459	GO:0005576//extracellular region;GO:0005615//extracellular space;GO:0035867//alphav-beta3 integrin-IGF-1-IGF1R complex;GO:0042567//insulin-like growth factor ternary complex	GO:0003674//molecular_function;GO:0005158//insulin receptor binding;GO:0005159//insulin-like growth factor receptor binding;GO:0005178//integrin binding;GO:0005179//hormone activity;GO:0008083//growth factor activity	GO:0000187//activation of MAPK activity;GO:0001775//cell activation;GO:0007165//signal transduction;GO:0008283//cell proliferation;GO:0008284//positive regulation of cell proliferation;GO:0009408//response to heat;GO:0010468//regulation of gene expression;GO:0010560//positive regulation of glycoprotein biosynthetic process;GO:0010613//positive regulation of cardiac muscle hypertrophy;GO:0010628//…
MSTRG.2809.1	ENSBTAG00000011082	0.987945	5	5	2	bta-miR-129|bta-miR-129-5p	0.0163413	IGF1	insulin like growth factor 1 [Source:VGNC Symbol;Acc:VGNC:30076]	Human Diseases;Environmental Information Processing;Environmental Information Processing;Environmental Information Processing;Environmental Information Processing;Human Diseases;Human Diseases;Cellular Processes;Environmental Information Processing;Human Diseases;Cellular Processes;Environmental Information Processing;Cellular Processes;Environmental Information Processing;Human Diseases;Environm…	Cancers;Signal transduction;Signal transduction;Signal transduction;Signal transduction;Cancers;Cancers;Cellular community - eukaryotes;Signal transduction;Cancers;Cellular community - eukaryotes;Signal transduction;Cell growth and death;Signal transduction;Cardiovascular diseases;Signal transduction;Endocrine system;Sensory system;Cardiovascular diseases;Cancers;Drug resistance;Endocrine system;…	ko05200//Pathways in cancer;ko04151//PI3K-Akt signaling pathway;ko04014//Ras signaling pathway;ko04010//MAPK signaling pathway;ko04015//Rap1 signaling pathway;ko05202//Transcriptional misregulation in cancers;ko05205//Proteoglycans in cancer;ko04510//Focal adhesion;ko04150//mTOR signaling pathway;ko05224//Breast cancer;ko04550//Signaling pathways regulating pluripotency of stem cells;ko04068//Fox…	K05459;K05459;K05459;K05459;K05459;K05459;K05459;K05459;K05459;K05459;K05459;K05459;K05459;K05459;K05459;K05459;K05459;K05459;K05459;K05459;K05459;K05459;K05459;K05459;K05459;K05459;K05459;K05459;K05459;K05459;K05459	GO:0005576//extracellular region;GO:0005615//extracellular space;GO:0035867//alphav-beta3 integrin-IGF-1-IGF1R complex;GO:0042567//insulin-like growth factor ternary complex	GO:0003674//molecular_function;GO:0005158//insulin receptor binding;GO:0005159//insulin-like growth factor receptor binding;GO:0005178//integrin binding;GO:0005179//hormone activity;GO:0008083//growth factor activity	GO:0000187//activation of MAPK activity;GO:0001775//cell activation;GO:0007165//signal transduction;GO:0008283//cell proliferation;GO:0008284//positive regulation of cell proliferation;GO:0009408//response to heat;GO:0010468//regulation of gene expression;GO:0010560//positive regulation of glycoprotein biosynthetic process;GO:0010613//positive regulation of cardiac muscle hypertrophy;GO:0010628//…
MSTRG.2980.3	ENSBTAG00000011082	0.91664	12	5	3	bta-miR-129|bta-miR-129-5p|bta-miR-3064	0.00943321	IGF1	insulin like growth factor 1 [Source:VGNC Symbol;Acc:VGNC:30076]	Human Diseases;Environmental Information Processing;Environmental Information Processing;Environmental Information Processing;Environmental Information Processing;Human Diseases;Human Diseases;Cellular Processes;Environmental Information Processing;Human Diseases;Cellular Processes;Environmental Information Processing;Cellular Processes;Environmental Information Processing;Human Diseases;Environm…	Cancers;Signal transduction;Signal transduction;Signal transduction;Signal transduction;Cancers;Cancers;Cellular community - eukaryotes;Signal transduction;Cancers;Cellular community - eukaryotes;Signal transduction;Cell growth and death;Signal transduction;Cardiovascular diseases;Signal transduction;Endocrine system;Sensory system;Cardiovascular diseases;Cancers;Drug resistance;Endocrine system;…	ko05200//Pathways in cancer;ko04151//PI3K-Akt signaling pathway;ko04014//Ras signaling pathway;ko04010//MAPK signaling pathway;ko04015//Rap1 signaling pathway;ko05202//Transcriptional misregulation in cancers;ko05205//Proteoglycans in cancer;ko04510//Focal adhesion;ko04150//mTOR signaling pathway;ko05224//Breast cancer;ko04550//Signaling pathways regulating pluripotency of stem cells;ko04068//Fox…	K05459;K05459;K05459;K05459;K05459;K05459;K05459;K05459;K05459;K05459;K05459;K05459;K05459;K05459;K05459;K05459;K05459;K05459;K05459;K05459;K05459;K05459;K05459;K05459;K05459;K05459;K05459;K05459;K05459;K05459;K05459	GO:0005576//extracellular region;GO:0005615//extracellular space;GO:0035867//alphav-beta3 integrin-IGF-1-IGF1R complex;GO:0042567//insulin-like growth factor ternary complex	GO:0003674//molecular_function;GO:0005158//insulin receptor binding;GO:0005159//insulin-like growth factor receptor binding;GO:0005178//integrin binding;GO:0005179//hormone activity;GO:0008083//growth factor activity	GO:0000187//activation of MAPK activity;GO:0001775//cell activation;GO:0007165//signal transduction;GO:0008283//cell proliferation;GO:0008284//positive regulation of cell proliferation;GO:0009408//response to heat;GO:0010468//regulation of gene expression;GO:0010560//positive regulation of glycoprotein biosynthetic process;GO:0010613//positive regulation of cardiac muscle hypertrophy;GO:0010628//…
MSTRG.2981.1	ENSBTAG00000011082	0.960405	6	5	2	bta-miR-129|bta-miR-129-5p	0.024043	IGF1	insulin like growth factor 1 [Source:VGNC Symbol;Acc:VGNC:30076]	Human Diseases;Environmental Information Processing;Environmental Information Processing;Environmental Information Processing;Environmental Information Processing;Human Diseases;Human Diseases;Cellular Processes;Environmental Information Processing;Human Diseases;Cellular Processes;Environmental Information Processing;Cellular Processes;Environmental Information Processing;Human Diseases;Environm…	Cancers;Signal transduction;Signal transduction;Signal transduction;Signal transduction;Cancers;Cancers;Cellular community - eukaryotes;Signal transduction;Cancers;Cellular community - eukaryotes;Signal transduction;Cell growth and death;Signal transduction;Cardiovascular diseases;Signal transduction;Endocrine system;Sensory system;Cardiovascular diseases;Cancers;Drug resistance;Endocrine system;…	ko05200//Pathways in cancer;ko04151//PI3K-Akt signaling pathway;ko04014//Ras signaling pathway;ko04010//MAPK signaling pathway;ko04015//Rap1 signaling pathway;ko05202//Transcriptional misregulation in cancers;ko05205//Proteoglycans in cancer;ko04510//Focal adhesion;ko04150//mTOR signaling pathway;ko05224//Breast cancer;ko04550//Signaling pathways regulating pluripotency of stem cells;ko04068//Fox…	K05459;K05459;K05459;K05459;K05459;K05459;K05459;K05459;K05459;K05459;K05459;K05459;K05459;K05459;K05459;K05459;K05459;K05459;K05459;K05459;K05459;K05459;K05459;K05459;K05459;K05459;K05459;K05459;K05459;K05459;K05459	GO:0005576//extracellular region;GO:0005615//extracellular space;GO:0035867//alphav-beta3 integrin-IGF-1-IGF1R complex;GO:0042567//insulin-like growth factor ternary complex	GO:0003674//molecular_function;GO:0005158//insulin receptor binding;GO:0005159//insulin-like growth factor receptor binding;GO:0005178//integrin binding;GO:0005179//hormone activity;GO:0008083//growth factor activity	GO:0000187//activation of MAPK activity;GO:0001775//cell activation;GO:0007165//signal transduction;GO:0008283//cell proliferation;GO:0008284//positive regulation of cell proliferation;GO:0009408//response to heat;GO:0010468//regulation of gene expression;GO:0010560//positive regulation of glycoprotein biosynthetic process;GO:0010613//positive regulation of cardiac muscle hypertrophy;GO:0010628//…
MSTRG.3059.11	ENSBTAG00000011082	0.947449	9	5	4	bta-miR-129|bta-miR-129-5p|bta-miR-1388-3p|bta-miR-3064	0.000113036	IGF1	insulin like growth factor 1 [Source:VGNC Symbol;Acc:VGNC:30076]	Human Diseases;Environmental Information Processing;Environmental Information Processing;Environmental Information Processing;Environmental Information Processing;Human Diseases;Human Diseases;Cellular Processes;Environmental Information Processing;Human Diseases;Cellular Processes;Environmental Information Processing;Cellular Processes;Environmental Information Processing;Human Diseases;Environm…	Cancers;Signal transduction;Signal transduction;Signal transduction;Signal transduction;Cancers;Cancers;Cellular community - eukaryotes;Signal transduction;Cancers;Cellular community - eukaryotes;Signal transduction;Cell growth and death;Signal transduction;Cardiovascular diseases;Signal transduction;Endocrine system;Sensory system;Cardiovascular diseases;Cancers;Drug resistance;Endocrine system;…	ko05200//Pathways in cancer;ko04151//PI3K-Akt signaling pathway;ko04014//Ras signaling pathway;ko04010//MAPK signaling pathway;ko04015//Rap1 signaling pathway;ko05202//Transcriptional misregulation in cancers;ko05205//Proteoglycans in cancer;ko04510//Focal adhesion;ko04150//mTOR signaling pathway;ko05224//Breast cancer;ko04550//Signaling pathways regulating pluripotency of stem cells;ko04068//Fox…	K05459;K05459;K05459;K05459;K05459;K05459;K05459;K05459;K05459;K05459;K05459;K05459;K05459;K05459;K05459;K05459;K05459;K05459;K05459;K05459;K05459;K05459;K05459;K05459;K05459;K05459;K05459;K05459;K05459;K05459;K05459	GO:0005576//extracellular region;GO:0005615//extracellular space;GO:0035867//alphav-beta3 integrin-IGF-1-IGF1R complex;GO:0042567//insulin-like growth factor ternary complex	GO:0003674//molecular_function;GO:0005158//insulin receptor binding;GO:0005159//insulin-like growth factor receptor binding;GO:0005178//integrin binding;GO:0005179//hormone activity;GO:0008083//growth factor activity	GO:0000187//activation of MAPK activity;GO:0001775//cell activation;GO:0007165//signal transduction;GO:0008283//cell proliferation;GO:0008284//positive regulation of cell proliferation;GO:0009408//response to heat;GO:0010468//regulation of gene expression;GO:0010560//positive regulation of glycoprotein biosynthetic process;GO:0010613//positive regulation of cardiac muscle hypertrophy;GO:0010628//…
MSTRG.3955.5	ENSBTAG00000011082	0.983541	8	5	3	bta-miR-129|bta-miR-129-5p|miR-370-y	0.00255009	IGF1	insulin like growth factor 1 [Source:VGNC Symbol;Acc:VGNC:30076]	Human Diseases;Environmental Information Processing;Environmental Information Processing;Environmental Information Processing;Environmental Information Processing;Human Diseases;Human Diseases;Cellular Processes;Environmental Information Processing;Human Diseases;Cellular Processes;Environmental Information Processing;Cellular Processes;Environmental Information Processing;Human Diseases;Environm…	Cancers;Signal transduction;Signal transduction;Signal transduction;Signal transduction;Cancers;Cancers;Cellular community - eukaryotes;Signal transduction;Cancers;Cellular community - eukaryotes;Signal transduction;Cell growth and death;Signal transduction;Cardiovascular diseases;Signal transduction;Endocrine system;Sensory system;Cardiovascular diseases;Cancers;Drug resistance;Endocrine system;…	ko05200//Pathways in cancer;ko04151//PI3K-Akt signaling pathway;ko04014//Ras signaling pathway;ko04010//MAPK signaling pathway;ko04015//Rap1 signaling pathway;ko05202//Transcriptional misregulation in cancers;ko05205//Proteoglycans in cancer;ko04510//Focal adhesion;ko04150//mTOR signaling pathway;ko05224//Breast cancer;ko04550//Signaling pathways regulating pluripotency of stem cells;ko04068//Fox…	K05459;K05459;K05459;K05459;K05459;K05459;K05459;K05459;K05459;K05459;K05459;K05459;K05459;K05459;K05459;K05459;K05459;K05459;K05459;K05459;K05459;K05459;K05459;K05459;K05459;K05459;K05459;K05459;K05459;K05459;K05459	GO:0005576//extracellular region;GO:0005615//extracellular space;GO:0035867//alphav-beta3 integrin-IGF-1-IGF1R complex;GO:0042567//insulin-like growth factor ternary complex	GO:0003674//molecular_function;GO:0005158//insulin receptor binding;GO:0005159//insulin-like growth factor receptor binding;GO:0005178//integrin binding;GO:0005179//hormone activity;GO:0008083//growth factor activity	GO:0000187//activation of MAPK activity;GO:0001775//cell activation;GO:0007165//signal transduction;GO:0008283//cell proliferation;GO:0008284//positive regulation of cell proliferation;GO:0009408//response to heat;GO:0010468//regulation of gene expression;GO:0010560//positive regulation of glycoprotein biosynthetic process;GO:0010613//positive regulation of cardiac muscle hypertrophy;GO:0010628//…
[truncated: 11 more rows]

## Sheet: TableS8
TableS8. The ceRNA networks of DE lncRNA in MAPK Signaling Pathway in HPM-axis
ncRNA	miRNA	mRNA
MSTRG.12225.1	bta-miR-199a-3p	NFIA
MSTRG.12225.1	bta-miR-200c	NFIA
MSTRG.12225.1	bta-miR-199a-3p	ZBTB18
MSTRG.12225.1	bta-miR-199a-5p	ZBTB18
MSTRG.12225.1	bta-miR-199b	ZBTB18
MSTRG.12225.1	bta-miR-200a	ZBTB18
MSTRG.12225.1	miR-141-y	ZBTB18
MSTRG.12225.1	bta-miR-199a-5p	LRP8
MSTRG.12225.1	bta-miR-199b	LRP8
MSTRG.12225.1	bta-miR-423-5p	LRP8
MSTRG.12225.1	bta-miR-1388-5p	FBXO11
MSTRG.12225.1	bta-miR-186	LIN7C
MSTRG.12225.1	bta-miR-199b	LIN7C
MSTRG.12225.1	bta-miR-1388-5p	DYRK1A
MSTRG.12225.1	bta-miR-182	DYRK1A
MSTRG.12225.1	bta-miR-199b	DYRK1A
MSTRG.12225.1	bta-miR-141	CACNB4
MSTRG.12225.1	bta-miR-200a	CACNB4
MSTRG.12225.1	miR-141-y	CACNB4
MSTRG.12225.1	bta-miR-141	ELMOD1
MSTRG.12225.1	bta-miR-200a	ELMOD1
MSTRG.12225.1	miR-141-y	ELMOD1
MSTRG.12225.1	bta-miR-141	STXBP1
MSTRG.12225.1	bta-miR-200a	STXBP1
MSTRG.12225.1	bta-miR-423-5p	STXBP1
MSTRG.12225.1	miR-141-y	STXBP1
MSTRG.12225.1	bta-miR-199a-5p	AFAP1L2
MSTRG.12225.1	bta-miR-199b	AFAP1L2
MSTRG.12225.1	bta-miR-199a-3p	LGI1
MSTRG.12225.1	bta-miR-200c	LGI1
MSTRG.12225.1	bta-miR-423-5p	LGI1
MSTRG.12225.1	bta-miR-200b	CA11
MSTRG.12225.1	bta-miR-200c	CA11
MSTRG.12225.1	bta-miR-423-5p	CA11
MSTRG.12225.1	miR-200-y	CA11
MSTRG.12225.1	bta-miR-199a-3p	FRY
MSTRG.12225.1	miR-200-x	FRY
MSTRG.12225.1	bta-miR-200b	GAD1
MSTRG.12225.1	bta-miR-200c	GAD1
MSTRG.12225.1	miR-200-y	GAD1
MSTRG.12225.1	bta-miR-200b	RAD21
MSTRG.12225.1	bta-miR-200c	RAD21
MSTRG.12225.1	miR-200-y	RAD21
MSTRG.12225.1	bta-miR-141	ALS2
MSTRG.12225.1	bta-miR-200a	ALS2
MSTRG.12225.1	miR-141-y	ALS2
MSTRG.12225.1	bta-miR-10b	MAPK8
[truncated: 3,239 more rows]

## Sheet: TableS9
TableS9. The ceRNA networks of DE lncRNA target Genes enriched into Apoptosis, AMPK, Prolactin, and mTOR Signaling Pathway in Mammary gland
[truncated: 773 more rows]
